# Supplementary material for: Cell type-specific associations with Alzheimer’s Disease conserved across racial and ethnic groups
Source: bioRxiv. 2025 Apr 15:2025.04.14.648597. Preprint. [Version 1] doi: 10.1101/2025.04.14.648597 (PMC12204241; doi:10.1101/2025.04.14.648597)
Supplement: Supplement 1 [file media-1.csv]

region	broadclass	condition	cluster	pval_ANCOMBC_WNL	pval_ANCOMBC_AANL	pval_ANCOMBC_L	pval_ANCOMBC_meta	qval_ANCOMBC_meta	effect_ANCOMBC_WNL	effect_ANCOMBC_AANL	effect_ANCOMBC_L	effect_ANCOMBC_meta	pval_Quasibinomial_WNL	pval_Quasibinomial_AANL	pval_Quasibinomial_L	pval_Quasibinomial_meta	qval_Quasibinomial_meta	effect_Quasibinomial_WNL	effect_Quasibinomial_AANL	effect_Quasibinomial_L	effect_Quasibinomial_meta
AC	Astrocytes	Braak3_vs_Braak012	Astrocytes_AC_WIF1_COX8A	0.485617887	0.328461271	5.61E-05	0.042765812	0.299360684	0.211732126	-0.306102221	-1.679567175	-0.391420422	0.315990228	0.805874757	7.65E-10	0.000809521	0.005666644	0.302170615	-0.087737416	-1.784220541	-0.604069749
AC	Astrocytes	Braak3_vs_Braak012	Astrocytes_CD44_CCDC85A	0.320009839	0.226786257	0.518386155	0.391298266	1	-0.334861418	0.178844243	0.304806269	0.111622628	0.22234034	0.374073619	0.59368375	0.748388043	1	-0.506451047	0.218837441	0.299982226	0.063562246
AC	Astrocytes	Braak3_vs_Braak012	Astrocytes_CD44_KCNQ3	0.831489999	0.995072638	0.560717638	0.743185666	1	-0.054168495	-0.00195973	-0.391264365	-0.062395441	0.956338303	0.559337838	0.560362152	0.802483854	1	-0.036544627	-0.295146926	0.595187814	-0.093778314
AC	Astrocytes	Braak3_vs_Braak012	Astrocytes_SERPINH1	0.257312744	0.440285589	0.212264813	0.742942964	1	-0.251876155	0.603848879	0.636239062	-0.064688864	0.192780783	0.16944699	0.47097592	0.730178758	1	-1.037830432	1.339684198	0.550630482	0.165537566
AC	Astrocytes	Braak3_vs_Braak012	Astrocytes_WIF1_USH1C	0.221486266	0.390432943	0.64439441	0.729010485	1	0.358544037	-0.474480632	-0.201239527	0.077151059	0.598571925	0.284519953	0.306055855	0.563223347	1	0.180368964	-0.561908067	0.326030446	0.123235934
AC	GABAergicNeurons	Braak3_vs_Braak012	Gaba_AC_CBLN1	0.531512707	0.664267176	0.715299875	0.836709936	1	-0.125622635	0.059506652	0.062332688	0.019453344	0.702607642	0.734217958	0.48827335	0.790079499	1	0.103679156	-0.055192627	0.166168035	0.032094515
AC	GABAergicNeurons	Braak3_vs_Braak012	Gaba_AC_DRD1_CACNG5	0.155887484	0.020816579	0.277857788	0.085617625	1	0.464101984	0.492409944	-0.308489338	0.259871855	0.660293719	0.130403569	0.445188416	0.305010194	1	0.158756906	0.302484263	-0.263889078	0.160122102
AC	GABAergicNeurons	Braak3_vs_Braak012	Gaba_AC_DRD1_CCK	0.487774616	0.543455612	0.636282042	0.303884425	1	0.077828134	0.063986665	0.090030508	0.073207459	0.489858592	0.303170748	0.103274891	0.673174461	1	0.143174116	-0.228469038	0.615909585	0.059314005
AC	GABAergicNeurons	Braak3_vs_Braak012	Gaba_AC_DRD1_CHAT	0.738999085	0.076046297	0.016396056	0.028859652	0.461754434	0.038519552	0.249411584	0.527801628	0.180809773	0.992432924	0.619449957	0.060605069	0.194116672	1	0.00476308	0.155278855	0.875647465	0.299590305
AC	GABAergicNeurons	Braak3_vs_Braak012	Gaba_AC_DRD1_DDO	0.458933088	0.362158395	0.394882332	0.698670327	1	-0.154959265	0.157571517	-0.129459242	-0.038813179	0.352172194	0.9482357	0.064482098	0.128548095	1	-0.167918161	0.011603852	-0.359909369	-0.161658517
AC	GABAergicNeurons	Braak3_vs_Braak012	Gaba_AC_DRD1_RSPO2	0.480468093	0.921610555	0.612999723	0.872199105	1	0.097765061	0.010508748	-0.06793572	0.011513933	0.73017655	0.032937683	0.337692734	0.42251415	1	0.142416295	-0.452423308	0.237261939	-0.120346946
AC	GABAergicNeurons	Braak3_vs_Braak012	Gaba_AC_DRD1_RXRG_RELN	0.982910303	0.011396314	0.791522783	0.109598292	1	0.003779131	0.500631947	0.059321125	0.181715109	0.836341704	0.017104796	3.02E-07	5.37E-06	8.59E-05	-0.023201539	0.374149615	0.445730101	0.286648407
AC	GABAergicNeurons	Braak3_vs_Braak012	Gaba_AC_KLB	0.109305298	0.410288807	0.224901981	0.629320284	1	0.542693343	0.181805911	-0.286563575	0.070292355	0.281720527	0.613497269	0.719231049	0.302496958	1	0.438501681	0.13733395	0.109264516	0.187078925
AC	GABAergicNeurons	Braak3_vs_Braak012	Gaba_SST_CHODL	0.855236384	0.356291357	0.978890775	0.531306679	1	0.023974093	0.16419132	0.005271038	0.058459043	NA	NA	NA	NA	NA	NA	NA	NA	NA
AC	Microglia	Braak3_vs_Braak012	Microglia_CCL4	0.782064779	0.615388577	0.040769383	0.957404854	1	-0.03569752	-0.157695907	1.272764431	-0.006260472	0.940120019	0.333935644	8.41E-16	0.040194734	0.361752604	-0.03330142	-1.031431172	-16.02607114	-0.822802324
AC	Microglia	Braak3_vs_Braak012	Microglia_CD74_BTF	0.5464024	0.412521166	0.094896501	0.767882702	1	0.158570414	0.287902967	-0.893991862	0.057816176	0.218823984	0.338256794	0.008549278	0.714757985	1	0.429969532	0.44231714	-0.95469786	-0.080813152
AC	Microglia	Braak3_vs_Braak012	Microglia_CD83_WIPI1	0.357439831	0.727028468	0.536404245	0.289655787	1	-0.345683831	-0.141034288	-0.518877485	-0.276807738	0.423695938	0.873293767	0.029677591	0.110662386	0.99596147	-0.400061591	-0.088814209	-1.63029587	-0.531679514
AC	Microglia	Braak3_vs_Braak012	Microglia_CR1	0.200048015	0.61126989	0.680801054	0.337439176	1	0.309038618	0.123057817	-0.144588128	0.147406059	0.22493836	0.730810064	3.17E-06	0.09206611	0.828594987	0.359233273	0.112978477	-1.506307645	-0.306275979
AC	Microglia	Braak3_vs_Braak012	Microglia_FCGR1B	0.846419776	0.861590762	0.519131419	0.796978476	1	-0.076149042	0.060621277	0.389601864	0.061533035	0.611757232	0.903352384	0.661938106	0.548936453	1	-0.203840497	-0.056662912	-0.307784458	-0.167454912
AC	Microglia	Braak3_vs_Braak012	Microglia_GPNMB	0.702300093	0.182493602	0.049379807	0.693735988	1	-0.104824864	-0.566213192	1.410986452	-0.086388726	0.961999373	0.276089042	0.669047218	0.803422308	1	-0.01556771	-0.655048442	0.195747005	-0.060550883
AC	Microglia	Braak3_vs_Braak012	Microglia_HSPA6	0.102728843	0.366610667	0.077986957	0.909179136	1	-0.607038812	0.516122595	0.962226617	0.030886421	0.135521504	0.013602374	0.96506039	0.880270978	1	-0.684970111	1.676092888	0.043576552	0.053499551
AC	Microglia	Braak3_vs_Braak012	Microglia_MKI67	0.623090344	0.605823225	0.614896507	0.391800527	1	0.09503807	0.116843954	0.155208542	0.113671352	0.346220642	0.260538927	4.78E-38	5.45E-05	0.000490613	-0.417696162	0.857036755	-16.03341112	-1.477877803
AC	Microglia	Braak3_vs_Braak012	Microglia_PRDM11	0.844156765	0.186412499	1.52E-05	0.200168056	1	0.053906206	-0.547543212	2.167856807	0.266533685	0.603736023	0.220762262	0.007944119	0.242758852	1	0.171058643	-0.611907342	1.206911024	0.274958792
AC	Oligodendrocytes	Braak3_vs_Braak012	Oligodendrocytes_ARHGAP24	0.467707753	0.513056625	0.262094972	0.589040971	1	-0.153735614	-0.124149168	0.44602622	-0.071938457	0.496435058	0.229086098	0.142002125	0.509961976	1	-0.142083393	-0.316130065	0.614962248	-0.100378187
AC	Oligodendrocytes	Braak3_vs_Braak012	Oligodendrocytes_EPHB2	0.411719311	0.218381207	0.694815569	0.262892396	1	0.126007686	0.285993147	-0.12538548	0.13310345	0.433097372	0.125879719	5.83E-08	0.040353568	0.161414274	0.338992531	0.639907096	-2.080719708	-0.48506221
AC	Oligodendrocytes	Braak3_vs_Braak012	Oligodendrocytes_PTPRE	0.583739628	0.327994368	0.985280187	0.865455575	1	0.051180634	-0.245514663	0.004881344	0.014081711	0.281277738	0.288001858	0.397067978	0.64736584	1	0.148355258	-0.554059075	-0.332169687	0.057665005
AC	Oligodendrocytes	Braak3_vs_Braak012	Oligodendrocytes_sGCZ	0.14739721	0.250675244	0.671843443	0.318119704	1	-0.228110959	0.443537056	-0.10798691	-0.126345824	0.178404272	0.042634303	0.253607551	0.227673878	0.910695511	-0.262547492	1.464998046	-0.419946969	-0.202257039
AC	Vascular	Braak3_vs_Braak012	Vasc_Art_DKK2	0.935048352	0.611853291	0.723615386	0.641915537	1	0.01937649	0.153809742	0.213629256	0.083101466	0.65204306	0.677631689	0.272620427	0.625201572	1	-0.267309681	0.239108047	0.879051719	0.179263096
AC	Vascular	Braak3_vs_Braak012	Vasc_Cap_MFSD2A	0.994328695	0.29898241	0.270578101	0.215965059	1	0.003622888	0.521655893	0.574722625	0.36505539	0.529816857	0.401469684	0.003130602	0.024005818	0.144034906	-0.210026391	0.41667366	0.667756037	0.395416856
AC	Vascular	Braak3_vs_Braak012	Vasc_Fib_GPC3	0.886606452	0.707265543	0.857183975	0.795319867	1	0.097325764	0.329732377	-0.262425581	0.131120039	NA	NA	NA	NA	NA	NA	NA	NA	NA
AC	Vascular	Braak3_vs_Braak012	Vasc_Peri_PDGFRB	0.009824151	0.383427463	0.469184913	0.049615813	0.297694881	0.759140589	-0.467439325	0.332650079	0.441442661	0.399353864	0.511024213	0.729618834	0.640607728	1	0.250638006	-0.289131973	0.126505669	0.095417604
AC	Vascular	Braak3_vs_Braak012	Vasc_SMC_MYH11	0.930683914	0.200755418	0.289000667	0.194406604	1	0.032321167	-0.455949688	-0.428136875	-0.281500281	0.284789836	0.155583486	1.46E-64	3.52E-10	2.11E-09	-0.476276958	-0.582339192	-18.29674086	-1.8225898
AC	Vascular	Braak3_vs_Braak012	Vasc_Ven_PKHD1L1	0.457121493	0.718570545	0.492339842	0.63825213	1	-0.374318667	0.124213646	-0.309558791	-0.113090207	0.077469217	0.411011968	0.218180862	0.042135231	0.252811387	-1.119411854	-0.317993265	-0.608760516	-0.558007774
AC	Astrocytes	Braak4_vs_Braak012	Astrocytes_AC_WIF1_COX8A	0.227589082	0.132055655	0.011972572	0.489914961	1	-0.395647615	0.356457991	-0.938573343	-0.11785708	0.487552274	0.605350031	0.004775646	0.073404706	0.513832945	-0.274192975	0.125023042	-0.671033144	-0.279003509
AC	Astrocytes	Braak4_vs_Braak012	Astrocytes_CD44_CCDC85A	0.205764719	0.660845965	0.802316458	0.272429474	1	-0.37776871	-0.09095343	-0.106320886	-0.173457311	0.722014035	0.454298199	0.850476882	0.402982733	1	-0.135730795	-0.180363892	-0.102100339	-0.159504521
AC	Astrocytes	Braak4_vs_Braak012	Astrocytes_CD44_KCNQ3	0.564345821	0.213785302	0.863308726	0.211674418	1	-0.142063919	-0.315883319	-0.074252295	-0.204426913	0.44675603	0.616809678	0.425519152	0.711936619	1	0.494305988	-0.272203727	0.920290755	0.144855916
AC	Astrocytes	Braak4_vs_Braak012	Astrocytes_SERPINH1	0.039537733	0.607252306	0.242473715	0.128966067	0.902762466	0.766146191	-0.18571313	0.49611835	0.335886314	0.000156777	0.29061119	0.117083034	0.00152063	0.010644409	2.338950357	-1.165021632	1.172196027	1.387506237
AC	Astrocytes	Braak4_vs_Braak012	Astrocytes_WIF1_USH1C	0.030193056	0.258000741	0.354158006	0.177813194	1	-0.652274449	0.441793969	-0.397342304	-0.280759987	0.082731082	0.763430155	0.658069547	0.572718004	1	-0.59997577	0.115618329	0.139604854	-0.112384243
AC	GABAergicNeurons	Braak4_vs_Braak012	Gaba_AC_CBLN1	0.402327956	0.045443723	0.545699182	0.167969833	1	0.159994943	-0.236742691	-0.087079154	-0.113737194	0.009686066	0.016160913	0.843008736	0.202066165	1	0.861634805	-0.270889619	0.053468962	-0.126578004
AC	GABAergicNeurons	Braak4_vs_Braak012	Gaba_AC_DRD1_CACNG5	0.282756064	0.686742058	0.397024252	0.412528772	1	-0.337258024	0.106405987	-0.222376219	-0.131194203	0.736490644	0.700143145	0.624702084	0.898058595	1	-0.127604555	0.099736345	-0.185925495	-0.023877656
AC	GABAergicNeurons	Braak4_vs_Braak012	Gaba_AC_DRD1_CCK	3.33E-05	0.904928693	0.7401142	0.004682459	0.074919343	-0.474330977	0.014994677	-0.057053666	-0.214528948	0.353095495	0.501923029	0.879127046	0.26756022	1	-0.20298805	-0.136556626	-0.062495964	-0.155207733
AC	GABAergicNeurons	Braak4_vs_Braak012	Gaba_AC_DRD1_CHAT	0.097113755	0.681710751	0.025449758	0.036419207	0.582707308	-0.220841201	0.053048401	-0.248947654	-0.149151004	0.151139613	0.967861069	0.059110288	0.765344045	1	0.927310317	-0.011715854	-1.070955492	-0.071699059
AC	GABAergicNeurons	Braak4_vs_Braak012	Gaba_AC_DRD1_DDO	0.006347202	0.359274632	0.447363572	0.076391185	1	-1.200357531	-0.252989288	-0.102609438	-0.207209138	0.012736144	0.449260776	0.796575216	0.190926683	1	-0.843833664	-0.181928807	0.052722328	-0.185107224
AC	GABAergicNeurons	Braak4_vs_Braak012	Gaba_AC_DRD1_RSPO2	0.299386785	0.684356968	0.411308178	0.216632483	1	-0.186181331	-0.050721668	-0.083327599	-0.089046135	0.024118422	0.245645005	0.484212579	0.505894144	1	1.348428219	-0.273323713	-0.162017621	-0.105871386
AC	GABAergicNeurons	Braak4_vs_Braak012	Gaba_AC_DRD1_RXRG_RELN	0.00532188	0.799631628	0.952479589	0.419385687	1	-0.919820298	0.058456371	-0.007342137	-0.083324558	0.111786325	0.578469722	0.505704563	0.37317795	1	-0.280341539	0.08223951	-0.056440709	-0.060471706
AC	GABAergicNeurons	Braak4_vs_Braak012	Gaba_AC_KLB	0.81571869	0.554352568	0.155507604	0.230298845	1	0.072994191	-0.097104632	-0.265815503	-0.137766766	0.259162258	0.19183029	0.517392828	0.307657093	1	0.49567544	-0.222014615	-0.189855761	-0.142335116
AC	GABAergicNeurons	Braak4_vs_Braak012	Gaba_SST_CHODL	0.842633584	0.487569125	0.232303947	0.760732938	1	-0.026613657	0.095904749	-0.198068564	-0.025341075	NA	NA	NA	NA	NA	NA	NA	NA	NA
AC	Microglia	Braak4_vs_Braak012	Microglia_CCL4	0.858360203	0.224146155	0.232017728	0.636553664	1	-0.023688933	-0.307746772	0.698197233	-0.054458253	0.672060644	0.017526006	0.476372105	0.075965967	0.683693701	-0.228242121	-1.932601628	-1.553571229	-0.781150944
AC	Microglia	Braak4_vs_Braak012	Microglia_CD74_BTF	0.900665989	0.192756805	0.017505004	0.893659011	1	0.034970737	0.323310148	-1.146982353	0.023178909	0.625836222	0.799355567	0.02570043	0.440035627	1	0.151866729	0.093935748	-0.812083686	-0.153886398
AC	Microglia	Braak4_vs_Braak012	Microglia_CD83_WIPI1	0.447234114	0.00331233	0.494828531	0.029465455	0.265189096	-0.296042269	-1.102724119	0.443492213	-0.543368767	0.431883602	0.035299884	0.459076939	0.109000329	0.981002961	-0.400433351	-0.933862073	0.53947265	-0.487315595
AC	Microglia	Braak4_vs_Braak012	Microglia_CR1	0.060573995	0.825912065	0.04230449	0.705807428	1	0.433990187	0.038180799	-0.642952331	0.047997226	0.131569589	0.642148249	7.50E-06	0.012766568	0.11489911	0.503089877	-0.109025202	-1.032995017	-0.36735967
AC	Microglia	Braak4_vs_Braak012	Microglia_FCGR1B	0.458988826	0.670924784	0.674517603	0.639522586	1	-0.23010425	0.143123594	-0.111117126	-0.080978074	0.459394182	0.765437101	0.941830937	0.763978925	1	-0.274492855	0.129289837	0.042891804	-0.076305722
AC	Microglia	Braak4_vs_Braak012	Microglia_GPNMB	0.76873728	0.322847489	0.402604664	0.297471525	1	0.080716479	0.371629975	0.560859309	0.219289179	0.843026321	0.625853024	0.851060365	0.629159656	1	0.064726404	0.221648622	0.105124825	0.115805202
AC	Microglia	Braak4_vs_Braak012	Microglia_HSPA6	0.826455485	0.103121594	0.770619775	0.437882072	1	0.101645592	-0.553517615	0.107085266	-0.170358978	0.051951746	0.953385699	0.969171034	0.172137593	1	1.132611112	-0.044011225	0.036398951	0.565182804
AC	Microglia	Braak4_vs_Braak012	Microglia_MKI67	0.719258642	0.624748757	0.213691282	0.341900354	1	-0.065188165	-0.052116222	-0.361516888	-0.083254322	0.342975462	0.683688936	0.018398456	0.057316419	0.515847768	-0.44481696	-0.213237721	-1.718353617	-0.598782882
AC	Microglia	Braak4_vs_Braak012	Microglia_PRDM11	0.450206633	0.147796113	0.170202307	0.352492947	1	-0.233376175	0.599427858	0.565363535	0.197405257	0.654896324	0.471405743	0.246960929	0.476788565	1	-0.164075333	0.324056761	0.519972882	0.170966843
AC	Oligodendrocytes	Braak4_vs_Braak012	Oligodendrocytes_ARHGAP24	0.53046497	0.089475062	0.459988618	0.347555647	1	-0.093645676	0.253800415	0.255109199	0.094873722	0.890091753	0.651583611	0.905071275	0.821860477	1	-0.025360617	0.09201884	0.054936775	0.029441226
AC	Oligodendrocytes	Braak4_vs_Braak012	Oligodendrocytes_EPHB2	0.111467817	0.423996861	0.550929462	0.272722243	1	0.248703231	0.083005637	-0.09910708	0.084136698	0.134782953	0.992044763	0.533947374	0.833763032	1	0.893177196	-0.003743067	-0.238783417	0.05138233
AC	Oligodendrocytes	Braak4_vs_Braak012	Oligodendrocytes_PTPRE	0.780558832	0.458653534	0.91193373	0.468211135	1	-0.024046603	-0.06432983	-0.027068071	-0.043072698	0.588085625	0.905077819	0.983913481	0.629745364	1	-0.078010863	-0.020600974	-0.008752019	-0.05168
AC	Oligodendrocytes	Braak4_vs_Braak012	Oligodendrocytes_sGCZ	0.747419135	0.391046553	0.645047223	0.555695024	1	-0.037676744	-0.119388692	0.111650594	-0.049501383	0.873718444	0.382369506	0.749917546	0.657860708	1	0.031784178	-0.265080705	-0.129830124	-0.068424033
AC	Vascular	Braak4_vs_Braak012	Vasc_Art_DKK2	0.746348778	0.010662012	0.577522312	0.191328976	1	0.06419995	-0.730968902	-0.258414777	-0.201061379	0.902169502	0.459669432	0.732407079	0.802291589	1	0.054907356	-0.394800684	0.345913628	-0.081250536
AC	Vascular	Braak4_vs_Braak012	Vasc_Cap_MFSD2A	0.133368396	0.483843688	0.681717696	0.140344788	0.84206873	0.379560666	0.269999952	0.092113746	0.227022365	0.314143106	0.25295081	0.758244092	0.328200916	1	0.256620171	0.392600606	-0.079703692	0.157014614
AC	Vascular	Braak4_vs_Braak012	Vasc_Fib_GPC3	0.939307711	0.242487829	0.2481159	0.374269749	1	0.0331328	-0.935871184	-1.091443904	-0.314914857	NA	NA	NA	NA	NA	NA	NA	NA	NA
AC	Vascular	Braak4_vs_Braak012	Vasc_Peri_PDGFRB	0.483304973	0.883135856	0.557773671	0.582557295	1	-0.188129991	0.029563301	-0.169429589	-0.077289144	0.100926405	0.285559903	0.249802094	0.593458973	1	-0.442724656	0.207392702	-0.427204319	-0.077456316
AC	Vascular	Braak4_vs_Braak012	Vasc_SMC_MYH11	0.16497897	9.88E-07	0.419987305	0.000107795	0.000646769	-0.473966588	-1.086225423	0.273416464	-0.631665935	0.125831276	0.015647043	0.645549073	0.017686427	0.106118562	-0.679189077	-0.739638798	0.239119434	-0.53775089
AC	Vascular	Braak4_vs_Braak012	Vasc_Ven_PKHD1L1	0.242931032	0.577359371	0.905179915	0.672943351	1	0.424095346	-0.196634551	0.057690334	0.094681905	0.862923778	0.731800061	0.230136384	0.680184269	1	0.080235286	-0.126167578	0.663308922	0.105443879
AC	Astrocytes	Braak56_vs_Braak012	Astrocytes_AC_WIF1_COX8A	0.26664256	0.728404057	0.537263552	0.563885048	1	0.373367371	0.109695894	-0.250185525	0.1155236	0.370419369	0.543826227	0.636566823	0.526812749	1	0.295978461	0.17297897	-0.162179925	0.115621838
AC	Astrocytes	Braak56_vs_Braak012	Astrocytes_CD44_CCDC85A	0.735101887	0.712252826	0.946320771	0.905670282	1	-0.124516425	0.098509184	0.032813971	0.02341538	0.680530345	0.692712744	0.467079183	0.866553978	1	-0.172913464	0.123644614	-0.534047208	-0.039896772
AC	Astrocytes	Braak56_vs_Braak012	Astrocytes_CD44_KCNQ3	0.67661424	0.33774378	0.704720448	0.312670615	1	-0.099574722	-0.272346826	-0.181614222	-0.172420338	0.802283374	0.256129904	0.948074158	0.517855418	1	0.178536731	-0.669351425	0.078426842	-0.274867243
AC	Astrocytes	Braak56_vs_Braak012	Astrocytes_SERPINH1	0.00190442	0.770939542	0.00413136	0.000698396	0.004888772	0.958572656	-0.103658923	0.991829323	0.655602254	0.001342724	0.04799295	0.1355643	0.046215661	0.32350963	1.951909494	-1.686134861	1.376194771	0.869957609
AC	Astrocytes	Braak56_vs_Braak012	Astrocytes_WIF1_USH1C	0.436539313	0.984745976	0.823468665	0.674186219	1	-0.264942217	-0.010689302	0.091252803	-0.099647023	0.268780495	0.875944321	0.583071557	0.768012206	1	-0.374632729	0.077345317	0.189329028	-0.064075383
AC	GABAergicNeurons	Braak56_vs_Braak012	Gaba_AC_CBLN1	0.900625652	0.103560045	0.070170807	0.062190095	0.995041527	0.018345467	-0.306229444	-0.244317604	-0.163868333	0.510844254	0.011300881	0.566436001	0.058915436	0.942646976	0.168307017	-0.404464736	-0.213071801	-0.240404851
AC	GABAergicNeurons	Braak56_vs_Braak012	Gaba_AC_DRD1_CACNG5	0.974104395	0.375142609	0.178898955	0.770262102	1	-0.010440466	0.251151679	-0.380434451	-0.049632474	0.564145228	0.64105408	0.261552915	0.685125396	1	-0.215902167	0.107120308	-0.451499499	-0.071388437
AC	GABAergicNeurons	Braak56_vs_Braak012	Gaba_AC_DRD1_CCK	0.69695666	0.621684463	0.497601556	0.386150748	1	-0.046124829	-0.057099435	-0.108732701	-0.063735139	0.398044338	0.33459774	0.871459063	0.983154071	1	0.189488346	-0.287879017	-0.064485365	0.003451636
AC	GABAergicNeurons	Braak56_vs_Braak012	Gaba_AC_DRD1_CHAT	0.547867896	0.805767151	0.007595007	0.118744149	1	-0.068116626	0.032891226	-0.414739047	-0.117877321	0.678633028	0.149093558	0.004460228	0.049752364	0.796037817	0.177121458	-0.496421523	-1.679424481	-0.478906971
AC	GABAergicNeurons	Braak56_vs_Braak012	Gaba_AC_DRD1_DDO	0.056156642	0.795837937	0.395536442	0.084050703	1	-0.425082437	-0.127541751	-0.114005652	-0.193351207	0.281371392	0.809067256	0.300830574	0.899930603	1	-0.260225148	-0.08777588	0.248432328	-0.019389721
AC	GABAergicNeurons	Braak56_vs_Braak012	Gaba_AC_DRD1_RSPO2	0.746652026	0.793611792	0.0547076	0.121727908	1	-0.040424776	-0.034103021	-0.208314253	-0.107362539	0.490083861	0.099694802	0.090637873	0.080608911	1	0.231236165	-0.477395076	-0.38277645	-0.275078772
AC	GABAergicNeurons	Braak56_vs_Braak012	Gaba_AC_DRD1_RXRG_RELN	0.032565502	0.707538001	0.323814862	0.093020213	1	-0.457988431	0.121198385	-0.11283991	-0.161764832	0.151404771	0.664269447	0.244689485	0.143090318	1	-0.191814579	0.078957178	-0.115980042	-0.107153401
AC	GABAergicNeurons	Braak56_vs_Braak012	Gaba_AC_KLB	0.208181282	0.983891382	0.067405354	0.547946128	1	0.402317135	0.003899363	-0.386404138	-0.078222008	0.333542526	0.852005074	0.539006806	0.932130224	1	0.387128204	-0.03217075	-0.195080974	-0.01207011
AC	GABAergicNeurons	Braak56_vs_Braak012	Gaba_SST_CHODL	0.08718953	0.55799759	0.056821153	0.113674193	1	-0.235436128	0.0735948	-0.302990685	-0.12679177	NA	NA	NA	NA	NA	NA	NA	NA	NA
AC	Microglia	Braak56_vs_Braak012	Microglia_CCL4	0.951645689	0.459645859	0.067140504	0.943224251	1	-0.00816118	-0.194714848	0.865676305	0.008273155	0.183698661	0.02094246	0.338794813	0.016070366	0.144633291	-0.61574791	-1.867531306	-2.884903679	-0.959075181
AC	Microglia	Braak56_vs_Braak012	Microglia_CD74_BTF	0.366074633	0.553354405	0.296581038	0.568149176	1	0.24033952	0.201345912	-0.501881549	0.109573035	0.601803338	0.684961753	0.360500401	0.879559238	1	0.163056353	0.160653753	-0.419358121	0.032776351
AC	Microglia	Braak56_vs_Braak012	Microglia_CD83_WIPI1	0.270119364	0.039292281	0.796122875	0.047201724	0.42481552	-0.457183351	-0.799395018	0.175204331	-0.518638109	0.335111605	0.035225017	0.576502964	0.024687968	0.22219171	-0.475402722	-0.961399096	-0.451380751	-0.695227808
AC	Microglia	Braak56_vs_Braak012	Microglia_CR1	0.00122685	0.666989084	0.604072997	0.049192933	0.442736397	0.742543108	0.09882308	-0.142718381	0.27512293	0.027293738	0.989997701	6.51E-06	0.026847912	0.241631209	0.855700706	0.003314962	-1.028259398	-0.349206492
AC	Microglia	Braak56_vs_Braak012	Microglia_FCGR1B	0.324085396	0.267036081	0.739493291	0.743600011	1	-0.359278967	0.342567366	0.17492047	0.070306168	0.674329771	0.724332637	0.720762563	0.859251676	1	-0.168758826	0.141774381	-0.253918295	-0.046778734
AC	Microglia	Braak56_vs_Braak012	Microglia_GPNMB	0.203008838	0.637878707	0.031675767	0.054971968	0.494747713	0.370922095	0.178224063	1.45761336	0.419523204	0.423769613	0.796601038	0.139270897	0.2775954	1	0.269888317	-0.108473594	0.760323003	0.254419353
AC	Microglia	Braak56_vs_Braak012	Microglia_HSPA6	0.92736086	0.998339825	0.590855018	0.763995956	1	0.040369855	-0.000671978	0.261146912	0.069014896	0.220248089	0.881245059	0.408687	0.460422969	1	0.660443743	0.080522279	-1.233752243	0.272535779
AC	Microglia	Braak56_vs_Braak012	Microglia_MKI67	0.645809769	0.692492422	0.968531674	0.587394509	1	-0.081391455	-0.04912232	0.011617078	-0.052157105	0.158964925	0.126391694	0.125625628	0.014843065	0.133587585	-0.744474213	-0.842019637	-1.875576537	-0.887103641
AC	Microglia	Braak56_vs_Braak012	Microglia_PRDM11	0.767464166	0.198516888	0.00351322	0.027557548	0.248017934	0.082729388	0.57907235	1.286603462	0.460951201	0.707371653	0.455283983	0.244999548	0.488584882	1	-0.127104282	0.369986665	0.54300675	0.166130308
AC	Oligodendrocytes	Braak56_vs_Braak012	Oligodendrocytes_ARHGAP24	0.885422151	0.825188366	0.531286859	0.819680087	1	-0.020301522	0.04609659	0.19070472	0.024854774	0.687366818	0.674202455	0.63461849	0.992545437	1	-0.06379251	0.114937022	0.210593659	0.001223993
AC	Oligodendrocytes	Braak56_vs_Braak012	Oligodendrocytes_EPHB2	0.758727192	0.933267295	0.399409968	0.814748801	1	0.041553437	-0.00932611	-0.157127785	-0.01829532	0.801607894	0.840413697	0.350447494	0.620947408	1	0.10274537	-0.066615456	-0.383260321	-0.107774049
AC	Oligodendrocytes	Braak56_vs_Braak012	Oligodendrocytes_PTPRE	0.465528903	0.983155935	0.910108888	0.624569528	1	0.060939896	-0.002015814	-0.027111962	0.029758681	0.354148279	0.926245731	0.710322291	0.516924339	1	0.115447497	-0.02105196	-0.15397894	0.068479146
AC	Oligodendrocytes	Braak56_vs_Braak012	Oligodendrocytes_sGCZ	0.129449351	0.986883794	0.506829507	0.451516672	1	-0.230209791	-0.003165688	0.150163256	-0.079410275	0.293523099	0.443721243	0.945707495	0.26490395	1	-0.264615955	-0.281878104	0.026576994	-0.204550423
AC	Vascular	Braak56_vs_Braak012	Vasc_Art_DKK2	0.678483289	0.512230476	0.363181177	0.725654137	1	0.107120623	0.166075272	-0.395650152	0.058623976	0.446333918	0.268113549	0.968780241	0.214742029	1	0.525364308	0.448023298	-0.036252478	0.405157164
AC	Vascular	Braak56_vs_Braak012	Vasc_Cap_MFSD2A	0.904777311	0.856530158	0.017985363	0.092778006	0.556668036	0.030252936	0.074150898	0.600066819	0.275871089	0.747380507	0.966715857	0.043388694	0.162401893	0.974411356	0.075539421	0.015053865	0.568368933	0.225167843
AC	Vascular	Braak56_vs_Braak012	Vasc_Fib_GPC3	0.651003126	0.651204396	0.552222595	0.92315008	1	0.217278455	-0.344933713	-0.582899998	-0.036222579	NA	NA	NA	NA	NA	NA	NA	NA	NA
AC	Vascular	Braak56_vs_Braak012	Vasc_Peri_PDGFRB	0.495879949	0.826823424	0.755373269	0.538758966	1	-0.218280097	-0.040807923	-0.10120123	-0.088766424	0.403301657	0.153480863	0.075711506	0.838072956	1	-0.277576774	0.305750969	-0.579517275	-0.032210836
AC	Vascular	Braak56_vs_Braak012	Vasc_SMC_MYH11	0.022642072	0.00056328	0.975093966	0.001284386	0.007706315	-0.833586325	-0.911172857	0.008448679	-0.540660417	0.021806393	0.174743406	0.353445471	0.008915044	0.053490265	-1.013208334	-0.485190834	-0.421961281	-0.620154078
AC	Vascular	Braak56_vs_Braak012	Vasc_Ven_PKHD1L1	0.377489688	0.651301117	0.392613952	0.837851485	1	-0.367508419	-0.16035125	0.299905281	-0.043793171	0.230828393	0.843032943	0.117112803	0.893484718	1	-0.671832917	-0.073460219	0.771709298	0.035078123
AC	Astrocytes	PHFtau_tangle_density	Astrocytes_AC_WIF1_COX8A	0.908641878	0.083074278	0.020297793	0.008848802	0.061941616	0.012100792	0.111007544	0.172169961	0.115312922	0.442375245	0.405574138	0.033379432	0.049909368	0.349365573	0.011782092	0.006312863	0.027078984	0.011763721
AC	Astrocytes	PHFtau_tangle_density	Astrocytes_CD44_CCDC85A	0.990588053	0.974154621	0.764533526	0.822589844	1	-0.001090535	-0.002644122	-0.020366068	-0.010197391	0.532124864	0.424692871	0.861793896	0.695561024	1	0.012299055	-0.009085031	-0.001730087	-0.002737963
AC	Astrocytes	PHFtau_tangle_density	Astrocytes_CD44_KCNQ3	0.900259064	0.512739398	0.725924682	0.534236084	1	0.010154904	-0.028116718	-0.026596537	-0.021096321	0.44660546	0.020763717	0.276528701	0.103491682	0.724441775	0.026544341	-0.070215018	-0.041052038	-0.031874724
AC	Astrocytes	PHFtau_tangle_density	Astrocytes_SERPINH1	0.025709363	0.95250324	0.99785635	0.283626161	1	0.211397202	-0.005452567	-0.000179789	0.050322577	0.685077277	0.059216389	0.131918642	0.26194102	1	0.011571848	-0.142176572	0.025272882	0.015932034
AC	Astrocytes	PHFtau_tangle_density	Astrocytes_WIF1_USH1C	0.461810268	0.45664073	0.940799815	0.960241006	1	-0.089351341	0.096490477	0.003854978	0.002232836	0.22512814	0.442089832	0.194981652	0.279351644	1	-0.027615915	0.012102581	-0.012216256	-0.008244257
AC	GABAergicNeurons	PHFtau_tangle_density	Gaba_AC_CBLN1	0.715799685	0.217444815	0.994488438	0.74428687	1	0.015281781	-0.06192439	-0.00017899	-0.006584883	0.795922453	0.134619224	0.131573512	0.560492287	1	-0.003198002	-0.011197389	0.005684371	0.001890963
AC	GABAergicNeurons	PHFtau_tangle_density	Gaba_AC_DRD1_CACNG5	0.426031849	0.524640218	0.893198824	0.844544971	1	-0.07868825	0.034561332	0.003041308	0.004010945	0.218172461	0.81631482	0.878263495	0.811591678	1	-0.024787189	-0.001062906	0.000664537	-0.000741468
AC	GABAergicNeurons	PHFtau_tangle_density	Gaba_AC_DRD1_CCK	0.902544895	0.18003293	0.80996058	0.554341269	1	0.003922386	-0.025473368	0.003848672	-0.006760744	0.247980099	0.01144656	0.263735676	0.898913067	1	0.012281995	-0.017772035	0.005723969	-0.000489987
AC	GABAergicNeurons	PHFtau_tangle_density	Gaba_AC_DRD1_CHAT	0.76214641	0.653590661	0.01911986	0.064716399	1	-0.012428706	-0.013736495	-0.075775726	-0.03611174	0.543098676	0.255997308	0.118333242	0.062053629	0.99285807	-0.01022089	-0.023582975	-0.029401043	-0.020025462
AC	GABAergicNeurons	PHFtau_tangle_density	Gaba_AC_DRD1_DDO	0.656719957	0.510583812	0.840438586	0.9320704	1	-0.045450654	-0.07555983	0.002300965	0.000963456	0.998364989	0.686040885	0.506274594	0.601079291	1	-4.01E-05	-0.004297645	0.002007545	0.001502676
AC	GABAergicNeurons	PHFtau_tangle_density	Gaba_AC_DRD1_RSPO2	0.974561678	0.431092728	0.101028269	0.088325584	1	0.00149657	-0.016610993	-0.027009781	-0.021325712	0.795950787	0.016797852	0.277604057	0.015172613	0.242761802	-0.004774109	-0.017732123	-0.007902662	-0.012142336
AC	GABAergicNeurons	PHFtau_tangle_density	Gaba_AC_DRD1_RXRG_RELN	0.490086007	0.723300163	0.444465355	0.342192424	1	-0.076309734	-0.025865303	-0.016981495	-0.019819117	0.649570738	0.560729794	0.001060691	0.000918187	0.014690992	-0.004454835	-0.00386746	-0.007158845	-0.006735171
AC	GABAergicNeurons	PHFtau_tangle_density	Gaba_AC_KLB	0.770418352	0.893984023	0.512264306	0.631241355	1	0.022034998	-0.005303464	0.022688361	0.011848454	0.823503153	0.576379497	0.2245075	0.643557247	1	-0.003547706	-0.003716903	0.007122602	0.001961955
AC	GABAergicNeurons	PHFtau_tangle_density	Gaba_SST_CHODL	0.235245959	0.51830739	0.999776238	0.968474189	1	-0.059699588	0.015603776	4.28E-06	0.000494271	NA	NA	NA	NA	NA	NA	NA	NA	NA
AC	Microglia	PHFtau_tangle_density	Microglia_CCL4	0.880740517	0.462562342	0.119238619	0.296792986	1	-0.004922655	-0.037737053	-0.112819012	-0.026951777	0.055139037	0.348679463	0.41558101	0.02477711	0.222993991	-0.057306634	-0.067104284	-0.118843294	-0.060830148
AC	Microglia	PHFtau_tangle_density	Microglia_CD74_BTF	0.107865615	0.401376173	0.434969217	0.064553009	0.58097708	0.11846424	0.052984615	0.104061305	0.083385551	0.102019286	0.345324116	0.143956485	0.027661779	0.248956009	0.020994921	0.008922423	0.022072152	0.014970912
AC	Microglia	PHFtau_tangle_density	Microglia_CD83_WIPI1	0.223320225	0.012696721	0.644174227	0.007570499	0.06813449	-0.136148833	-0.184548017	-0.05778579	-0.147857664	0.119223823	0.046355675	0.113289648	0.003150924	0.028358315	-0.040377695	-0.042163228	-0.030606411	-0.036912425
AC	Microglia	PHFtau_tangle_density	Microglia_CR1	0.004680115	0.550827122	0.063892575	0.002603986	0.02343587	0.146985552	0.029807542	0.105180264	0.091575212	0.125498013	0.791525929	0.192868207	0.133945357	1	0.02305947	0.001957279	0.012184427	0.008119156
AC	Microglia	PHFtau_tangle_density	Microglia_FCGR1B	0.251852653	0.980118041	0.106319943	0.233402808	1	0.107602712	-0.001289932	0.148190496	0.048430622	0.097493025	0.206269135	0.089159484	0.426006351	1	0.031904425	-0.014582925	0.023650262	0.006419858
AC	Microglia	PHFtau_tangle_density	Microglia_GPNMB	0.09995309	0.423146692	0.259191311	0.049997208	0.44997487	0.164312163	0.058283345	0.076404737	0.087030649	0.098390121	0.667773314	0.168277487	0.274375932	1	0.032596031	-0.003600401	0.012261558	0.006373914
AC	Microglia	PHFtau_tangle_density	Microglia_HSPA6	0.618875098	0.801945788	0.951877599	0.961258097	1	0.055534637	-0.022325	-0.005010408	0.002590727	0.97866961	0.299891943	0.507264911	0.410460723	1	-0.000506929	-0.038074559	-0.010943962	-0.009703929
AC	Microglia	PHFtau_tangle_density	Microglia_MKI67	0.80134835	0.413544142	0.94691905	0.504678905	1	-0.012669557	-0.028585667	-0.002277582	-0.014673943	0.1462475	0.067177488	0.43795609	0.015503014	0.139527122	-0.058218079	-0.064092201	-0.037416717	-0.055998011
AC	Microglia	PHFtau_tangle_density	Microglia_PRDM11	0.847491698	0.02781298	0.476551054	0.474261744	1	-0.016818135	0.185948993	-0.056385696	0.034502722	0.030641508	0.034366293	0.031521444	0.214594524	1	-0.033695036	0.026718808	-0.023106481	-0.008992151
AC	Oligodendrocytes	PHFtau_tangle_density	Oligodendrocytes_ARHGAP24	0.724126657	0.559815786	0.301074936	0.423193803	1	-0.016932603	0.03070769	0.039419548	0.020795055	0.317995303	0.4421517	0.390630476	0.71328246	1	-0.00846889	0.007684378	0.006328255	0.001786408
AC	Oligodendrocytes	PHFtau_tangle_density	Oligodendrocytes_EPHB2	0.605692455	0.558154777	0.036989179	0.250571387	1	0.018623973	-0.015607388	-0.081319884	-0.021582736	0.788741385	0.119817376	0.320822273	0.143918299	0.575673198	0.003427346	-0.01209926	-0.017736277	-0.009102593
AC	Oligodendrocytes	PHFtau_tangle_density	Oligodendrocytes_PTPRE	0.854045394	0.39308364	0.418267927	0.895410322	1	-0.004889726	0.023256798	-0.019729534	-0.001971342	0.045482077	0.770984743	0.712735002	0.277166296	1	0.014129854	0.003392831	-0.002313731	0.004732808
AC	Oligodendrocytes	PHFtau_tangle_density	Oligodendrocytes_sGCZ	0.000166479	0.361383171	0.325653113	0.024713968	0.098855873	-0.121920962	-0.040708653	0.033603374	-0.046707896	0.001927625	0.191263166	0.401181546	0.01077432	0.043097281	-0.032051094	-0.029610891	-0.005192344	-0.013176407
AC	Vascular	PHFtau_tangle_density	Vasc_Art_DKK2	0.036642717	0.003212326	0.628792245	0.014905424	0.089432546	0.198967604	0.162484811	-0.027280306	0.08871185	0.086378104	0.158373101	0.434631142	0.045709958	0.274259747	0.051725859	0.013271705	0.012049205	0.015508102
AC	Vascular	PHFtau_tangle_density	Vasc_Cap_MFSD2A	0.724159797	0.810875074	0.016170215	0.079644085	0.477864512	0.020453463	0.011044503	0.118078819	0.05098131	0.56859265	0.285507732	0.900399613	0.484628514	1	-0.008537939	-0.00853834	0.000765831	-0.003230096
AC	Vascular	PHFtau_tangle_density	Vasc_Fib_GPC3	0.041124315	0.068847307	0.975113415	0.015643512	0.093861072	0.316419354	0.18424905	-0.006211715	0.188521305	0.037552283	0.736424552	0.56894013	0.361737834	1	0.035458396	-0.003241673	0.00894623	0.006746691
AC	Vascular	PHFtau_tangle_density	Vasc_Peri_PDGFRB	0.363680216	0.026664121	0.386589557	0.138614125	0.831684752	-0.076206806	0.141453169	0.048525678	0.055739137	0.180359315	0.03557011	0.44096337	0.36996691	1	-0.021678716	0.011885632	-0.006553392	0.004053633
AC	Vascular	PHFtau_tangle_density	Vasc_SMC_MYH11	0.258302914	0.393486547	0.721350165	0.218195789	1	-0.10546022	-0.061501311	-0.021108232	-0.050569682	0.35511307	0.412741489	0.02210887	0.010512992	0.063077949	-0.028888787	-0.015072408	-0.023719175	-0.022195968
AC	Vascular	PHFtau_tangle_density	Vasc_Ven_PKHD1L1	0.755942688	0.951677792	0.003179981	0.046147475	0.27688485	0.026048581	-0.003441635	0.164841918	0.071737907	0.230361944	0.326863196	0.46571239	0.470421619	1	-0.018244548	-0.007734414	0.007027926	-0.004088645
AC	Astrocytes	neuritic_plaque_counts	Astrocytes_AC_WIF1_COX8A	0.393348351	0.999605662	0.128072299	0.215827524	1	0.166391538	-8.86E-05	0.366481947	0.143239951	0.290745973	0.463439786	0.015284733	0.023911803	0.16738262	0.138404477	0.073169124	0.340704216	0.156091276
AC	Astrocytes	neuritic_plaque_counts	Astrocytes_CD44_CCDC85A	0.0097246	0.403085823	0.291718412	0.167389976	1	-0.507673541	-0.115433319	0.213026804	-0.13610503	0.25967228	0.498832072	0.949364783	0.389999236	1	-0.232562469	-0.059871811	0.007961064	-0.058662727
AC	Astrocytes	neuritic_plaque_counts	Astrocytes_CD44_KCNQ3	0.496764169	0.977168308	0.993997329	0.625235939	1	-0.087215358	-0.004349745	0.001662531	-0.043778116	0.856770039	0.214851076	0.166324133	0.106639274	0.746474915	-0.059449541	-0.38102512	-0.48639689	-0.305402675
AC	Astrocytes	neuritic_plaque_counts	Astrocytes_SERPINH1	0.021800209	0.296233867	0.019698521	0.001286477	0.009005338	0.615289436	0.216136101	0.32164073	0.339643503	0.027701716	0.870404975	0.013453798	0.006295933	0.044071529	0.837619193	-0.049631051	0.42814254	0.382412711
AC	Astrocytes	neuritic_plaque_counts	Astrocytes_WIF1_USH1C	0.222163098	0.909050045	0.601289214	0.423403441	1	-0.316878751	0.0233738	-0.054328521	-0.069878613	0.777024861	0.682528294	0.02835538	0.129333876	0.905337129	-0.057004927	0.045614859	-0.184313817	-0.096592853
AC	GABAergicNeurons	neuritic_plaque_counts	Gaba_AC_CBLN1	0.840354897	0.339420861	0.046078692	0.038764955	0.620239287	-0.025412705	-0.062272874	-0.11838211	-0.085660924	0.597115809	0.022828735	0.719720112	0.038247385	0.611958164	-0.078854031	-0.074754846	-0.014996509	-0.052724461
AC	GABAergicNeurons	neuritic_plaque_counts	Gaba_AC_DRD1_CACNG5	0.654179121	0.705472539	0.783013452	0.925213178	1	0.080934783	0.049258339	-0.019922332	0.005603838	0.579007952	0.862082394	0.945398027	0.752910403	1	-0.068806438	-0.011285265	-0.003256277	-0.011538553
AC	GABAergicNeurons	neuritic_plaque_counts	Gaba_AC_DRD1_CCK	0.945002458	0.383280094	0.372109253	0.273081201	1	-0.004581103	-0.05315967	-0.049911907	-0.038378909	0.694474034	0.15213184	0.639575516	0.904261375	1	0.035680518	-0.160272163	0.035673994	-0.006225011
AC	GABAergicNeurons	neuritic_plaque_counts	Gaba_AC_DRD1_CHAT	0.213928127	0.525099183	0.029919334	0.408796699	1	0.10014063	-0.042793706	-0.192477708	-0.036873918	0.176756383	0.009685753	0.018698345	0.005620194	0.089923104	0.39968523	-0.347560277	-0.461153844	-0.287426138
AC	GABAergicNeurons	neuritic_plaque_counts	Gaba_AC_DRD1_DDO	0.174867953	0.894451996	0.115111059	0.077246783	1	-0.25623595	-0.022927138	-0.047590899	-0.051930324	0.832755779	0.936435653	0.971120525	0.985770593	1	-0.029671888	0.006949797	0.001050239	0.000481743
AC	GABAergicNeurons	neuritic_plaque_counts	Gaba_AC_DRD1_RSPO2	0.524710736	0.605555704	0.014415475	0.01580198	0.252831676	-0.05030241	-0.033992493	-0.098866029	-0.076199009	0.240507693	0.345981504	0.178742978	0.068872337	1	-0.363326877	-0.11925756	-0.08940594	-0.105197232
AC	GABAergicNeurons	neuritic_plaque_counts	Gaba_AC_DRD1_RXRG_RELN	0.04133504	0.81829953	0.545919862	0.301725405	1	-0.341233882	0.029546282	-0.032882605	-0.049603384	0.108800358	0.718314163	0.642273249	0.23598654	1	-0.099619621	-0.016850113	-0.015721539	-0.029716155
AC	GABAergicNeurons	neuritic_plaque_counts	Gaba_AC_KLB	0.101907242	0.437482253	0.533304262	0.121950939	1	0.245662932	0.070581537	0.055180267	0.090385267	0.680474437	0.380141208	0.126515302	0.092180623	1	0.052193264	0.040808234	0.09049407	0.059174288
AC	GABAergicNeurons	neuritic_plaque_counts	Gaba_SST_CHODL	0.337884728	0.867211772	0.382768989	0.261172098	1	-0.091180218	-0.012374475	-0.032713375	-0.035445712	NA	NA	NA	NA	NA	NA	NA	NA	NA
AC	Microglia	neuritic_plaque_counts	Microglia_CCL4	0.620515413	0.324984601	0.671507757	0.738501314	1	0.040721669	-0.119850827	-0.050055319	-0.019703987	0.98769631	0.257149559	0.404151083	0.541375201	1	0.0033532	-0.523976393	-0.897272118	-0.118214189
AC	Microglia	neuritic_plaque_counts	Microglia_CD74_BTF	0.151974058	0.838667978	0.222766129	0.113056856	1	0.236605459	0.040010822	0.39898602	0.186888	0.404422361	0.163860076	0.019908417	0.014500037	0.130500329	0.093577138	0.133338183	0.356880237	0.16086016
AC	Microglia	neuritic_plaque_counts	Microglia_CD83_WIPI1	0.02349861	0.659724376	0.966203603	0.08281688	0.745351921	-0.481852869	-0.097459516	0.013756958	-0.240551628	0.039259434	0.358064801	0.257486497	0.031108777	0.279978992	-0.4023185	-0.108653263	-0.254050029	-0.198724343
AC	Microglia	neuritic_plaque_counts	Microglia_CR1	0.002384651	0.919239286	0.790847059	0.089181958	0.802637618	0.396772065	0.013830966	-0.035593712	0.131187655	0.065674513	0.537151533	0.168638209	0.648389692	1	0.254104226	0.052566788	-0.146199179	0.027302331
AC	Microglia	neuritic_plaque_counts	Microglia_FCGR1B	0.048628024	0.601694318	0.185622069	0.575695496	1	-0.352008041	0.105763524	0.441639061	-0.069571299	0.462537318	0.867965404	0.827264825	0.865699335	1	-0.124943282	0.021943334	0.039900641	-0.015319286
AC	Microglia	neuritic_plaque_counts	Microglia_GPNMB	0.007535788	0.287381919	0.306143339	0.057148307	0.514334765	0.393452926	-0.228856285	0.206481181	0.19799293	0.139591528	0.544856752	0.343269488	0.24944875	1	0.163751778	-0.078873219	0.108846478	0.078338307
AC	Microglia	neuritic_plaque_counts	Microglia_HSPA6	0.971846828	0.151709402	0.83673952	0.337866181	1	-0.008679355	0.314066525	0.044394054	0.124863368	0.370309787	0.219602074	0.644601575	0.281432799	1	0.309801354	0.191205826	-0.118177287	0.133786589
AC	Microglia	neuritic_plaque_counts	Microglia_MKI67	0.673588082	0.00216018	0.472007871	0.009177946	0.082601516	-0.050534913	-0.252557892	-0.060518945	-0.137657008	0.923573045	0.003457507	0.002257874	0.007228223	0.065054011	-0.023843362	-1.200164047	-1.485178354	-0.523263853
AC	Microglia	neuritic_plaque_counts	Microglia_PRDM11	0.395380722	0.953070344	0.954251258	0.578325749	1	-0.157825378	-0.014358376	0.012429136	-0.067853375	0.867382087	0.838976232	0.270552874	0.424798224	1	-0.023146226	-0.026159273	-0.170264945	-0.064260161
AC	Oligodendrocytes	neuritic_plaque_counts	Oligodendrocytes_ARHGAP24	0.529773713	0.041253271	0.540364026	0.233804768	0.93521907	0.067132558	-0.211079456	-0.099881503	-0.080513786	0.187588112	0.185931589	0.851637438	0.89419175	1	0.132338378	-0.101068364	0.020664312	-0.007085562
AC	Oligodendrocytes	neuritic_plaque_counts	Oligodendrocytes_EPHB2	0.639870144	0.883722447	0.962662819	0.868707493	1	0.043142737	-0.010211616	0.004140348	0.007787409	0.33578798	0.787882622	0.412750248	0.597314503	1	0.279568252	-0.023864049	0.087408969	0.035079335
AC	Oligodendrocytes	neuritic_plaque_counts	Oligodendrocytes_PTPRE	0.845000125	0.502254289	0.822570122	0.994230402	1	-0.013055285	0.065295897	-0.013276814	0.000291567	0.291020304	0.048570138	0.773491009	0.905311933	1	-0.089135491	0.213055676	-0.023934564	0.006178915
AC	Oligodendrocytes	neuritic_plaque_counts	Oligodendrocytes_sGCZ	0.449671504	0.031977832	0.031325846	0.857117224	1	-0.071187019	-0.326881941	0.184082402	0.010525528	0.316624235	0.18612206	0.862137608	0.502070556	1	-0.10324179	-0.458755435	0.013061047	-0.040174113
AC	Vascular	neuritic_plaque_counts	Vasc_Art_DKK2	0.371173533	0.90531589	8.29E-07	0.001984184	0.011905106	0.175348872	0.024409051	-0.656523884	-0.300222205	0.374276236	0.692998431	0.781953569	0.63196781	1	0.260290119	0.061370843	-0.056226709	0.054489126
AC	Vascular	neuritic_plaque_counts	Vasc_Cap_MFSD2A	0.381449165	0.639185493	0.818028923	0.738982243	1	0.338585003	0.062956033	-0.027509159	0.028991154	0.366299214	0.903984374	0.135910712	0.247004617	1	0.147263357	-0.007139014	0.089308744	0.04718471
AC	Vascular	neuritic_plaque_counts	Vasc_Fib_GPC3	0.697792794	0.446616213	0.254005806	0.320198727	1	-0.214568228	0.274462592	0.504918341	0.247987406	0.159278079	0.491089452	0.112598311	0.974386222	1	-0.390885236	-0.095867834	0.243314614	0.003102848
AC	Vascular	neuritic_plaque_counts	Vasc_Peri_PDGFRB	0.578329737	0.949958567	0.000787216	0.004991329	0.029947976	-0.153389716	-0.010101585	-0.382930512	-0.247584736	0.778439459	0.124977837	0.004360152	0.649313655	1	0.042993652	0.096110971	-0.225391382	-0.021256224
AC	Vascular	neuritic_plaque_counts	Vasc_SMC_MYH11	0.507036616	0.933144089	0.000298494	0.002988908	0.017933445	-0.162546366	-0.014725267	-0.474982244	-0.286889447	0.522528725	0.488135676	0.009203379	0.016785801	0.100714805	-0.111747717	-0.101502594	-0.350571484	-0.206132462
AC	Vascular	neuritic_plaque_counts	Vasc_Ven_PKHD1L1	0.633097989	0.356587309	0.988560623	0.695678025	1	0.132629841	-0.159942165	-0.002192188	-0.041473977	0.748667183	0.306189254	0.345598776	0.962482295	1	0.061439635	-0.106504698	0.100657798	0.003267087
AC	Astrocytes	diffuse_plaque_counts	Astrocytes_AC_WIF1_COX8A	0.926687124	0.108707264	0.765698466	0.265456984	1	-0.019451429	-0.381023363	-0.0721696	-0.147304205	0.798791145	0.011828273	0.152835815	0.06537518	0.457626259	0.031958477	-0.392806416	-0.311016634	-0.164279091
AC	Astrocytes	diffuse_plaque_counts	Astrocytes_CD44_CCDC85A	0.056709389	0.327101774	3.68E-05	0.535541971	1	-0.387982785	-0.217666295	0.907328574	0.076802287	0.452809139	0.974340064	0.001331727	0.274661297	1	-0.135537268	0.006813263	0.784521748	0.130846128
AC	Astrocytes	diffuse_plaque_counts	Astrocytes_CD44_KCNQ3	0.584432539	0.835825086	0.169410539	0.43238884	1	0.136100338	-0.049407572	0.510655257	0.122639907	0.301652728	0.912643132	0.379469248	0.313900345	1	0.462920688	0.041054938	0.67411305	0.270911062
AC	Astrocytes	diffuse_plaque_counts	Astrocytes_SERPINH1	0.266257401	0.058963134	0.047901493	0.005070289	0.035492022	0.314711486	0.775225076	0.433484352	0.44739493	0.135159752	0.041297001	6.93E-05	3.36E-05	0.000235185	0.386276199	1.238406152	1.232424973	0.782468874
AC	Astrocytes	diffuse_plaque_counts	Astrocytes_WIF1_USH1C	0.874267943	0.264326275	0.599906011	0.412375516	1	-0.032478803	-0.461052395	-0.091079717	-0.103467629	0.891619751	0.422550466	0.020405253	0.087023917	0.60916742	-0.01815108	-0.276010886	-0.390737247	-0.171121121
AC	GABAergicNeurons	diffuse_plaque_counts	Gaba_AC_CBLN1	0.63017781	0.200209572	0.277192721	0.091559185	1	-0.067199979	-0.149174127	-0.123917443	-0.118722326	0.017417901	0.34323227	0.784802165	0.538681068	1	-0.23561302	0.086865789	0.027710554	-0.034476638
AC	GABAergicNeurons	diffuse_plaque_counts	Gaba_AC_DRD1_CACNG5	0.393322299	0.130252752	0.097642569	0.349536684	1	0.173577728	-0.319524053	0.219871804	0.092014968	0.745860475	0.199862248	0.053197981	0.783232572	1	-0.046212037	-0.218150797	0.289211611	0.024277976
AC	GABAergicNeurons	diffuse_plaque_counts	Gaba_AC_DRD1_CCK	0.065715386	0.253683439	0.26721262	0.915478172	1	0.133364193	-0.102682779	-0.116438318	0.005275052	0.211963194	0.813730834	0.858632768	0.275273551	1	0.088318084	0.044311979	-0.028883955	0.066888837
AC	GABAergicNeurons	diffuse_plaque_counts	Gaba_AC_DRD1_CHAT	0.017410497	0.227320443	0.622153491	0.13072276	1	0.155824499	-0.133341546	0.075218372	0.07989746	0.501418922	0.753883678	0.090513246	0.322894064	1	0.115923083	-0.070090416	0.53050033	0.123739979
AC	GABAergicNeurons	diffuse_plaque_counts	Gaba_AC_DRD1_DDO	0.565322245	0.226057804	0.081445671	0.112812825	1	0.079107858	-0.222390079	-0.132109328	-0.099027699	0.04640404	0.841403724	0.04717758	0.887423901	1	0.175085863	-0.027050595	-0.165944581	-0.007826579
AC	GABAergicNeurons	diffuse_plaque_counts	Gaba_AC_DRD1_RSPO2	0.892815158	0.011059645	0.346845493	0.046014194	0.736227105	0.014064768	-0.220235554	-0.064463081	-0.095354802	0.220657278	0.334101809	0.562918915	0.753887492	1	-0.538113494	-0.219677369	0.07865711	-0.035361665
AC	GABAergicNeurons	diffuse_plaque_counts	Gaba_AC_DRD1_RXRG_RELN	0.830222873	0.105018755	0.449751248	0.312232726	1	0.027701814	-0.336407767	-0.085399271	-0.079528799	0.449433232	0.316620871	0.606607023	0.910970484	1	0.033712663	-0.125475243	-0.044106515	0.004216134
AC	GABAergicNeurons	diffuse_plaque_counts	Gaba_AC_KLB	0.082757386	0.213703719	0.963334296	0.787537327	1	0.297045244	-0.205007183	0.00687175	0.025060919	0.846832876	0.92703276	0.805934603	0.817700579	1	0.023260358	-0.016604539	0.035583607	0.019008578
AC	GABAergicNeurons	diffuse_plaque_counts	Gaba_SST_CHODL	0.766810972	0.027894507	0.426238199	0.47242981	1	-0.022618163	-0.297094007	0.085194208	-0.040555853	NA	NA	NA	NA	NA	NA	NA	NA	NA
AC	Microglia	diffuse_plaque_counts	Microglia_CCL4	0.532334451	0.058763894	0.260574649	0.527971445	1	0.05612626	0.530354777	-0.223786591	0.049621945	0.719652061	0.005014066	0.265405246	0.506285715	1	-0.101842267	1.672629725	-1.541695474	0.167433273
AC	Microglia	diffuse_plaque_counts	Microglia_CD74_BTF	0.002318903	0.660011882	0.913920582	0.026684274	0.240158464	0.413437957	-0.107363932	-0.030587219	0.242436781	0.005688026	0.071635808	0.2264119	0.080009198	0.72008278	0.213624038	-0.473400462	-0.328421302	0.125171379
AC	Microglia	diffuse_plaque_counts	Microglia_CD83_WIPI1	0.296178127	0.923231435	0.161239259	0.816634036	1	-0.24575742	-0.029984978	0.578407016	-0.039613201	0.321946955	0.214145391	0.881843349	0.17463405	1	-0.233359491	-0.323415431	0.055545252	-0.214825706
AC	Microglia	diffuse_plaque_counts	Microglia_CR1	0.043280429	0.391886806	0.614515792	0.211692607	1	0.27959438	-0.170535287	0.082041827	0.116391858	0.372983597	0.009845472	0.852007356	0.703982397	1	0.101480822	-0.519140007	0.042120293	-0.03448259
AC	Microglia	diffuse_plaque_counts	Microglia_FCGR1B	0.535193431	0.617761959	0.506883395	0.817585106	1	-0.182161382	0.149026631	0.261008495	0.042635352	0.556749922	0.353916583	0.904767482	0.872720632	1	0.156150135	-0.251213394	0.05051239	-0.027723907
AC	Microglia	diffuse_plaque_counts	Microglia_GPNMB	0.089795766	0.121391609	0.755528965	0.064605776	0.581451985	0.25613725	0.530992709	-0.093608147	0.232012226	0.212728784	0.320636547	0.616893139	0.278074579	1	0.158318519	0.383095567	-0.113576922	0.115578051
AC	Microglia	diffuse_plaque_counts	Microglia_HSPA6	0.502469015	0.355395956	0.05136864	0.341711037	1	-0.157611372	0.428340996	0.597486629	0.164535371	0.899015387	0.365892064	0.004920128	0.104196701	0.937770311	0.027709156	0.627699202	1.151378466	0.301640781
AC	Microglia	diffuse_plaque_counts	Microglia_MKI67	0.897450141	0.666818088	0.491356189	0.460963011	1	-0.017058674	-0.06094355	-0.080697832	-0.054997442	0.546047566	0.039787002	0.194402702	0.078113609	0.703022484	-0.175550783	-1.357613669	-0.872531751	-0.435948695
AC	Microglia	diffuse_plaque_counts	Microglia_PRDM11	0.226725797	0.305187816	0.677923882	0.756248554	1	-0.247913756	0.391324816	0.137837036	-0.049253317	0.237878476	0.646366579	0.757894529	0.54499329	1	-0.189479171	0.144569776	0.084546373	-0.076766797
AC	Oligodendrocytes	diffuse_plaque_counts	Oligodendrocytes_ARHGAP24	0.771783267	0.056631782	0.243876453	0.246645928	0.986583712	0.03329649	-0.330492778	-0.308391069	-0.104281754	0.767946224	0.322534382	0.296506444	0.367393744	1	-0.021954883	-0.186922791	-0.250597028	-0.059960176
AC	Oligodendrocytes	diffuse_plaque_counts	Oligodendrocytes_EPHB2	0.381604335	0.881090577	0.183780702	0.949180003	1	0.081932633	-0.017834764	-0.246836994	0.004363236	0.166814059	0.613777956	0.57667491	0.462595023	1	0.18168328	-0.120061669	-0.18857263	0.079988547
AC	Oligodendrocytes	diffuse_plaque_counts	Oligodendrocytes_PTPRE	0.974600034	0.459003929	0.752489436	0.637490551	1	0.002178531	0.101956879	0.030513493	0.024393019	0.603355503	0.075045647	0.266035796	0.226192949	0.904771794	0.031962199	0.488074057	0.193667247	0.068675536
AC	Oligodendrocytes	diffuse_plaque_counts	Oligodendrocytes_sGCZ	0.192268255	0.074994205	0.013492606	0.771565437	1	-0.137827172	-0.421767652	0.254594436	0.020453691	0.245202041	0.172726741	0.484822637	0.468928333	1	-0.112532135	-1.152096761	0.104584432	-0.058615978
AC	Vascular	diffuse_plaque_counts	Vasc_Art_DKK2	0.890119725	0.056130655	0.046827628	0.046597159	0.279582951	0.028343851	-0.488014686	-0.495014791	-0.267832411	0.963973727	0.290077975	0.412694145	0.335816702	1	-0.010720811	-0.382527152	-0.253835873	-0.16082795
AC	Vascular	diffuse_plaque_counts	Vasc_Cap_MFSD2A	0.43405378	0.988686464	0.720729711	0.611655817	1	0.413875806	0.003729244	0.090792323	0.08767552	0.813658384	0.244420691	0.385057992	0.764265947	1	0.038542239	0.238482834	-0.173884799	0.03230402
AC	Vascular	diffuse_plaque_counts	Vasc_Fib_GPC3	0.797512272	0.150692251	0.975066707	0.424736938	1	0.173705214	-0.834939027	0.025583338	-0.309852821	0.929986593	0.189773728	0.156985616	0.954682118	1	-0.029229867	-0.465081058	0.543704927	-0.01165839
AC	Vascular	diffuse_plaque_counts	Vasc_Peri_PDGFRB	0.149567982	0.172776465	0.660797978	0.26991502	1	-0.351830108	-0.452211013	0.088491204	-0.155318587	0.575794529	0.350247123	0.507137083	0.239379519	1	-0.066112012	-0.171403859	-0.11558885	-0.101538874
AC	Vascular	diffuse_plaque_counts	Vasc_SMC_MYH11	0.667967449	0.460063577	0.785452366	0.650353542	1	-0.138456529	0.164711524	0.078549189	0.070172277	0.44208471	0.162273589	0.813438749	0.132314912	0.79388947	0.16761884	0.318673873	0.097016054	0.22147801
AC	Vascular	diffuse_plaque_counts	Vasc_Ven_PKHD1L1	0.296058135	0.699114531	0.610535758	0.510620055	1	0.34681699	0.116567162	-0.228162947	0.131429971	0.294139251	0.027799823	0.526193381	0.061811119	0.370866715	0.206775655	0.423931786	-0.202736513	0.236338408
AC	Astrocytes	amyloid_beta_load	Astrocytes_AC_WIF1_COX8A	0.723967038	0.890355086	0.557401949	0.526621832	1	-0.039905537	-0.015061561	-0.058779858	-0.039138154	0.706221068	0.71771351	0.440491594	0.600687925	1	0.012430219	-0.012785873	0.021760896	0.009595375
AC	Astrocytes	amyloid_beta_load	Astrocytes_CD44_CCDC85A	0.002482784	0.160712629	0.324308693	0.073981022	0.517867156	-0.273485164	-0.143504564	0.077986475	-0.091941597	0.778810087	0.352210479	0.007270006	0.225741594	1	-0.013017333	-0.039104204	0.08803871	0.027354938
AC	Astrocytes	amyloid_beta_load	Astrocytes_CD44_KCNQ3	0.49766646	0.95812281	0.799110269	0.594318404	1	-0.056437332	0.004835377	-0.030110297	-0.02915253	0.165035772	0.161477713	0.687959938	0.999297624	1	0.100139035	-0.084317078	0.040099055	3.69E-05
AC	Astrocytes	amyloid_beta_load	Astrocytes_SERPINH1	0.218006879	0.518884212	0.771687392	0.464312369	1	0.151080042	0.094734071	-0.026220456	0.047703194	0.10001418	0.637752201	0.032349403	0.019727363	0.13809154	0.148796665	-0.064065553	0.145616851	0.117729439
AC	Astrocytes	amyloid_beta_load	Astrocytes_WIF1_USH1C	0.023805445	0.856105955	0.000489218	6.41E-05	0.000448679	-0.233417632	-0.029999494	-0.229183402	-0.210163026	0.114472844	0.525524177	0.004311858	0.004916786	0.034417504	-0.05373807	0.03490903	-0.072213182	-0.053573938
AC	GABAergicNeurons	amyloid_beta_load	Gaba_AC_CBLN1	0.927622102	0.21452029	0.443646259	0.196303954	1	-0.006625496	-0.066673162	-0.03524994	-0.040722686	0.678175126	0.067392705	0.336789788	0.745660265	1	0.016982674	-0.033678464	0.015133742	-0.003726917
AC	GABAergicNeurons	amyloid_beta_load	Gaba_AC_DRD1_CACNG5	0.811210186	0.754100097	0.5419089	0.472598568	1	0.022591015	0.024536997	0.032165498	0.028518171	0.196942735	0.657840635	0.250089105	0.943787948	1	-0.040659531	-0.01088487	0.024474895	-0.001010279
AC	GABAergicNeurons	amyloid_beta_load	Gaba_AC_DRD1_CCK	0.775133176	0.34524463	0.117745232	0.097540615	1	-0.010845951	-0.034461965	-0.052429404	-0.034295709	0.537445896	0.286458871	0.921538611	0.948358776	1	0.011844318	-0.03605298	0.00233896	0.000884806
AC	GABAergicNeurons	amyloid_beta_load	Gaba_AC_DRD1_CHAT	0.198469907	0.876317348	0.008871856	0.48300516	1	0.060122199	-0.006981276	-0.138530347	-0.019371138	0.091542249	0.165720252	0.114653669	0.28004209	1	0.139805879	-0.062678958	-0.122862481	-0.038201935
AC	GABAergicNeurons	amyloid_beta_load	Gaba_AC_DRD1_DDO	0.08994384	0.62249437	0.148935925	0.063691878	1	-0.215167598	-0.055834845	-0.042351121	-0.051405007	0.517759076	0.752865368	0.503469856	0.370484317	1	-0.027362643	-0.008968697	-0.009674934	-0.011046072
AC	GABAergicNeurons	amyloid_beta_load	Gaba_AC_DRD1_RSPO2	0.528094406	0.203869407	0.001588522	0.0010647	0.017035207	-0.022860262	-0.046738535	-0.069557185	-0.054837287	0.541247456	0.046256883	0.345948089	0.042405609	0.678489752	-0.035344804	-0.079315874	-0.027738005	-0.044450243
AC	GABAergicNeurons	amyloid_beta_load	Gaba_AC_DRD1_RXRG_RELN	0.054379807	0.932572497	0.10941363	0.044257543	0.708120692	-0.20439305	-0.007104435	-0.058897584	-0.064617566	0.192992154	0.683474201	0.167310776	0.061931806	0.990908891	-0.023108853	-0.008545841	-0.017808179	-0.017436274
AC	GABAergicNeurons	amyloid_beta_load	Gaba_AC_KLB	0.009298045	0.562719281	0.933973575	0.108706156	1	0.178581248	0.034716727	-0.004540088	0.055911029	0.212676202	0.680222616	0.420674774	0.156782054	1	0.033290481	0.011335264	0.017032394	0.020108194
AC	GABAergicNeurons	amyloid_beta_load	Gaba_SST_CHODL	0.695134137	0.543286328	0.91308049	0.554068483	1	-0.022723449	-0.025783445	-0.003806501	-0.014454662	NA	NA	NA	NA	NA	NA	NA	NA	NA
AC	Microglia	amyloid_beta_load	Microglia_CCL4	0.69694114	0.589850217	0.785780598	0.978442271	1	0.016787925	-0.043796159	-0.023254782	-0.000940065	0.701757023	0.078194478	0.313064983	0.258609363	1	-0.015898389	-0.221215813	-0.162678617	-0.04325644
AC	Microglia	amyloid_beta_load	Microglia_CD74_BTF	0.015590308	0.837934347	0.579696097	0.03513531	0.316217789	0.187896623	0.022971014	0.063028766	0.117379978	0.004440688	0.810495791	0.897495656	0.037418541	0.33676687	0.070181273	-0.010701052	0.004448088	0.038096808
AC	Microglia	amyloid_beta_load	Microglia_CD83_WIPI1	0.006449192	0.669776889	0.02591993	0.387673904	1	-0.313231078	-0.063436259	0.323227954	-0.066585503	0.014689586	0.112201057	0.397063769	0.036072212	0.324649906	-0.12407121	-0.092532484	0.057602374	-0.069965749
AC	Microglia	amyloid_beta_load	Microglia_CR1	0.01458066	0.44193729	0.742540559	0.030208012	0.271872106	0.165832585	0.070498525	0.025407374	0.096629947	0.134293334	0.71317696	0.720437899	0.32456419	1	0.045797674	-0.01385876	0.014654326	0.020240179
AC	Microglia	amyloid_beta_load	Microglia_FCGR1B	0.106224162	0.58872932	0.004875417	0.525275451	1	-0.174002411	0.0686692	0.403226998	0.045267174	0.756084987	0.812251113	0.008947061	0.203024539	1	-0.013607296	-0.013404786	0.118751622	0.03504226
AC	Microglia	amyloid_beta_load	Microglia_GPNMB	0.008526981	0.520122543	0.566593741	0.242874102	1	0.212006144	-0.079544736	-0.053684889	0.063970812	0.010999196	0.477689582	0.613636238	0.292838307	1	0.074247437	-0.031038761	-0.015855906	0.020206545
AC	Microglia	amyloid_beta_load	Microglia_HSPA6	0.851073359	0.072203894	0.193728196	0.108961164	0.980650479	-0.023796375	0.271893803	0.156429392	0.121167924	0.286431374	0.300342889	0.039078726	0.014028067	0.126252602	0.067451759	0.074443083	0.119392105	0.090183176
AC	Microglia	amyloid_beta_load	Microglia_MKI67	0.201022391	0.411598306	0.848900274	0.222732183	1	-0.078329994	-0.04199667	-0.008608206	-0.036135137	0.069842437	0.007168549	0.518512861	0.003786928	0.034082349	-0.089101493	-0.249531759	-0.069934634	-0.116720799
AC	Microglia	amyloid_beta_load	Microglia_PRDM11	0.210419164	0.468454667	0.313343521	0.236528488	1	-0.123020033	0.119384786	-0.10379462	-0.077236574	0.275149166	0.424889593	0.019009858	0.058650536	0.527854821	-0.033369494	0.046582465	-0.083956235	-0.040841763
AC	Oligodendrocytes	amyloid_beta_load	Oligodendrocytes_ARHGAP24	0.781164893	0.59910469	0.27084732	0.356934373	1	-0.013423965	-0.041902265	-0.09969153	-0.034630272	0.870477035	0.485255798	0.495850718	0.996685166	1	0.003390672	0.0296628	-0.019330439	6.48E-05
AC	Oligodendrocytes	amyloid_beta_load	Oligodendrocytes_EPHB2	0.165972918	0.967265428	0.328333837	0.772087667	1	0.087846156	0.002132641	-0.066918907	0.010039731	0.046791617	0.698366838	0.677588195	0.777495651	1	0.146082483	-0.016489504	-0.020601249	0.008351766
AC	Oligodendrocytes	amyloid_beta_load	Oligodendrocytes_PTPRE	0.850893601	0.368809466	0.849382802	0.728029517	1	0.006998537	0.05547973	-0.006979371	0.008374713	0.672399444	0.460478339	0.418128793	0.673718895	1	-0.008497357	0.041093603	0.017558265	0.005999452
AC	Oligodendrocytes	amyloid_beta_load	Oligodendrocytes_sGCZ	0.295540931	0.047178203	0.158321992	0.749694156	1	-0.051749743	-0.190755994	0.062960758	-0.009995038	0.179157534	0.126946958	0.865982032	0.204795776	0.819183103	-0.030715396	-0.220464089	-0.004157661	-0.021108927
AC	Vascular	amyloid_beta_load	Vasc_Art_DKK2	0.499188798	0.873219006	0.000167969	0.014972963	0.089837775	0.085419462	0.019160014	-0.289848831	-0.140357692	0.406734061	0.787981307	0.429449321	0.802588981	1	0.061875961	-0.015704321	-0.046530886	-0.009060088
AC	Vascular	amyloid_beta_load	Vasc_Cap_MFSD2A	0.122544834	0.770910413	0.681940744	0.66418555	1	0.302322991	0.025823078	-0.040024098	0.027024202	0.134907856	0.44487181	0.139557183	0.442902231	1	0.058446589	-0.024192831	-0.038178933	-0.013673336
AC	Vascular	amyloid_beta_load	Vasc_Fib_GPC3	0.967050874	0.129511121	0.281844619	0.098544401	0.591266405	0.012929018	0.320530958	0.311028463	0.247498031	0.578617868	0.831449848	0.125839465	0.507073955	1	-0.039360461	0.010056971	0.102264574	0.022477692
AC	Vascular	amyloid_beta_load	Vasc_Peri_PDGFRB	0.533460466	0.920938295	0.45796193	0.390690493	1	-0.088817734	-0.011370838	-0.064153401	-0.053316117	0.16233837	0.243150641	0.264278669	0.503566233	1	-0.045636634	0.033801384	-0.035852755	-0.012015199
AC	Vascular	amyloid_beta_load	Vasc_SMC_MYH11	0.145898021	0.809097995	0.502574694	0.828850496	1	-0.170435756	0.023752528	0.070094463	-0.013211589	0.214471169	0.880943942	0.943895942	0.513377704	1	-0.051519162	0.006102456	-0.00274436	-0.015234722
AC	Vascular	amyloid_beta_load	Vasc_Ven_PKHD1L1	0.495611704	0.204211886	0.700397685	0.693625828	1	0.098779874	-0.120534844	0.051144248	-0.026857577	0.76755315	0.126341845	0.312368629	0.778861769	1	0.011079565	-0.050508735	0.040695449	-0.005927751
AC	Astrocytes	CERAD12_vs_CERAD34	Astrocytes_AC_WIF1_COX8A	0.727189894	0.721695546	0.963566646	0.677182304	1	-0.072618634	-0.073373387	0.012312997	-0.053563699	0.079620258	0.624570096	0.187559808	0.135146473	0.94602531	0.339354301	-0.102269821	0.313445513	0.18218708
AC	Astrocytes	CERAD12_vs_CERAD34	Astrocytes_CD44_CCDC85A	0.004854917	0.263058075	3.44E-08	0.070220835	0.491545846	-0.547312864	-0.195593224	0.760029993	0.171134928	0.36361183	0.976411294	0.290795756	0.963199205	1	-0.24451065	0.006651756	0.314055396	0.006887254
AC	Astrocytes	CERAD12_vs_CERAD34	Astrocytes_CD44_KCNQ3	0.621150575	0.565968512	0.591932426	0.808066789	1	-0.091938143	0.109170712	0.179046399	0.030014356	0.027570282	0.828924003	0.525919787	0.272496135	1	1.098345648	0.073398083	-0.463301342	0.287526658
AC	Astrocytes	CERAD12_vs_CERAD34	Astrocytes_SERPINH1	0.174494415	0.365688335	0.057686455	0.015808411	0.110658876	0.412195526	0.258111547	0.520018613	0.399687245	0.002020101	0.678522217	0.934410941	0.045905266	0.321336862	2.066316465	0.281791354	0.049054768	0.743433074
AC	Astrocytes	CERAD12_vs_CERAD34	Astrocytes_WIF1_USH1C	0.004584831	0.487400751	0.424588109	0.013906517	0.09734562	-0.713666849	-0.208440178	-0.165222222	-0.347037226	0.093732211	0.485152839	0.430325341	0.070016773	0.490117414	-0.452793262	-0.218201242	-0.180658085	-0.276324224
AC	GABAergicNeurons	CERAD12_vs_CERAD34	Gaba_AC_CBLN1	0.868667495	0.152008148	0.601442647	0.218225182	1	0.026856763	-0.137251151	-0.05663152	-0.080853167	0.485177178	0.024144027	0.241372523	0.025842296	0.41347673	0.183827993	-0.20615757	-0.142774747	-0.157044082
AC	GABAergicNeurons	CERAD12_vs_CERAD34	Gaba_AC_DRD1_CACNG5	0.849044335	0.998263992	0.446403628	0.612249885	1	0.041737713	0.000347148	-0.083391293	-0.042319738	0.725113521	0.571013934	0.449049893	0.328120453	1	-0.083325283	-0.095112702	-0.150066788	-0.110206695
AC	GABAergicNeurons	CERAD12_vs_CERAD34	Gaba_AC_DRD1_CCK	0.651483632	0.437737015	0.886387903	0.42371851	1	-0.042040013	-0.066555666	-0.012857305	-0.041317656	0.07726004	0.07916654	0.753815749	0.848647036	1	0.29115201	-0.295732821	0.062040725	0.019316119
AC	GABAergicNeurons	CERAD12_vs_CERAD34	Gaba_AC_DRD1_CHAT	0.390683921	0.657169463	0.510355938	0.524706298	1	0.06914263	0.04185144	-0.102952749	0.036277008	0.008489327	0.413407458	0.345254697	0.830853661	1	0.956279755	-0.199298294	-0.333528305	0.037512069
AC	GABAergicNeurons	CERAD12_vs_CERAD34	Gaba_AC_DRD1_DDO	0.027062023	0.767903939	0.969056662	0.571141667	1	-0.617889679	-0.059333537	0.002708998	-0.03636363	0.07498779	0.891439952	0.410762136	0.857146604	1	-0.361220132	-0.024567949	0.09106371	-0.015393205
AC	GABAergicNeurons	CERAD12_vs_CERAD34	Gaba_AC_DRD1_RSPO2	0.97446082	0.501129179	0.44472501	0.356253309	1	0.003790873	-0.054878877	-0.04918373	-0.042872369	0.048005645	0.035574957	0.962064834	0.402591504	1	1.034584427	-0.415721672	-0.007169571	-0.097815086
AC	GABAergicNeurons	CERAD12_vs_CERAD34	Gaba_AC_DRD1_RXRG_RELN	0.007160133	0.581390435	0.444836523	0.855270248	1	-0.567533159	0.089247926	0.081967198	-0.015018006	0.017388563	0.566471397	0.318838465	0.7231501	1	-0.238192874	0.066260582	0.080342714	-0.019545499
AC	GABAergicNeurons	CERAD12_vs_CERAD34	Gaba_AC_KLB	0.14804336	0.68235416	0.284207984	0.117517538	1	0.262326469	0.049530624	0.124821482	0.119252822	0.148826212	0.961558881	0.849767798	0.466525366	1	0.365293998	0.00728075	0.030640224	0.073682506
AC	GABAergicNeurons	CERAD12_vs_CERAD34	Gaba_SST_CHODL	0.254583078	0.965454075	0.124631945	0.690259576	1	-0.10561543	-0.004528082	0.114800089	0.020262842	NA	NA	NA	NA	NA	NA	NA	NA	NA
AC	Microglia	CERAD12_vs_CERAD34	Microglia_CCL4	0.733250973	0.834111932	0.211986054	0.93008522	1	-0.030936004	-0.036627871	0.406723312	-0.006862213	0.179876062	0.274375644	0.007712791	0.706037196	1	0.534234275	-0.831969259	-2.300938205	-0.123227075
AC	Microglia	CERAD12_vs_CERAD34	Microglia_CD74_BTF	0.487672909	0.483210976	0.273601749	0.69926768	1	0.135883034	0.164977384	-0.328174014	0.051959062	0.017480367	0.726460313	0.836267005	0.094729106	0.852561952	0.49449189	0.1243493	-0.050381781	0.241590372
AC	Microglia	CERAD12_vs_CERAD34	Microglia_CD83_WIPI1	0.011276742	0.646206304	0.148706717	0.441597712	1	-0.689069464	0.139253461	0.586066132	-0.13942193	0.034143132	0.485871539	0.746150934	0.576996683	1	-0.757291744	0.217088547	0.119727863	-0.110585266
AC	Microglia	CERAD12_vs_CERAD34	Microglia_CR1	0.431031852	0.654037355	0.657115242	0.615237456	1	0.133115262	0.084317683	-0.086383039	0.053083505	0.317305404	0.326926348	0.291091736	0.485755879	1	0.264344534	-0.23012784	-0.241716965	-0.097103029
AC	Microglia	CERAD12_vs_CERAD34	Microglia_FCGR1B	0.01363743	0.572691934	0.002894032	0.907590461	1	-0.566596613	0.151206318	1.123039603	-0.018375274	0.273515845	0.551433432	0.305339774	0.520688357	1	-0.293919309	-0.214522708	0.439029517	-0.123517333
AC	Microglia	CERAD12_vs_CERAD34	Microglia_GPNMB	0.025534248	0.384727629	0.232818958	0.063654715	0.572892436	0.384977588	-0.24037671	0.266101766	0.226861571	0.001658744	0.187045432	0.406045006	0.053218515	0.478966638	0.678397531	-0.386342434	0.258636433	0.293171258
AC	Microglia	CERAD12_vs_CERAD34	Microglia_HSPA6	0.996630138	0.119171428	0.001119429	0.001703613	0.015332515	0.001264042	0.423059457	0.641820992	0.441477034	0.008723646	0.218345188	0.462136064	0.007782052	0.070038464	1.227473063	0.618607038	0.345039971	0.736248369
AC	Microglia	CERAD12_vs_CERAD34	Microglia_MKI67	0.064539616	0.186053534	0.823837522	0.122640974	1	-0.291898663	-0.155542073	0.025988358	-0.113272001	0.337418626	0.032203578	0.086304747	0.01018208	0.091638716	-0.374936827	-1.215177663	-1.064679182	-0.734223438
AC	Microglia	CERAD12_vs_CERAD34	Microglia_PRDM11	0.01896054	0.779818931	0.323697419	0.040662815	0.365965333	-0.494837583	0.090419283	-0.240659609	-0.292847139	0.267688562	0.788967149	0.338380325	0.233754885	1	-0.255867271	0.097018295	-0.277205946	-0.192395295
AC	Oligodendrocytes	CERAD12_vs_CERAD34	Oligodendrocytes_ARHGAP24	0.349625052	0.004101411	0.952107383	0.013707017	0.054828067	-0.124250483	-0.415868069	0.016989551	-0.228072046	0.324229932	0.054753452	0.997466372	0.066512199	0.266048797	-0.153608249	-0.364074851	-0.000934123	-0.204418251
AC	Oligodendrocytes	CERAD12_vs_CERAD34	Oligodendrocytes_EPHB2	0.329499419	0.798060069	0.070963442	0.9930342	1	0.092957224	0.025510716	-0.257663414	0.000541707	0.161550358	0.24203485	0.174481436	0.58444225	1	0.35754739	0.365740839	-0.326737163	0.083564133
AC	Oligodendrocytes	CERAD12_vs_CERAD34	Oligodendrocytes_PTPRE	0.939295951	0.908512877	0.870591891	0.84554089	1	-0.005348473	-0.016085325	-0.012956389	-0.009599195	0.522383493	0.036784411	0.96024101	0.227799481	0.911197923	0.076563725	0.674577873	0.011107507	0.12089053
AC	Oligodendrocytes	CERAD12_vs_CERAD34	Oligodendrocytes_sGCZ	0.816681721	0.058249993	0.23554946	0.901154029	1	-0.025539963	-0.42892286	0.158031773	-0.00987429	0.980618639	0.089796682	0.617530715	0.990950346	1	0.004015899	-1.218276163	0.1082675	0.001466664
AC	Vascular	CERAD12_vs_CERAD34	Vasc_Art_DKK2	0.014840793	0.871058471	0.852816851	0.155542929	0.933257574	0.517625446	-0.039950848	-0.052595577	0.198674158	0.048637684	0.538097767	0.540101638	0.997856338	1	1.275717305	-0.242922336	-0.250669217	-0.000698694
AC	Vascular	CERAD12_vs_CERAD34	Vasc_Cap_MFSD2A	0.50274689	0.428676468	0.021320268	0.027557584	0.165345504	0.335293583	0.160867377	0.545899594	0.324937659	0.857309374	0.242791038	0.123286317	0.092322215	0.553933292	-0.061239856	0.263059741	0.319564797	0.234347483
AC	Vascular	CERAD12_vs_CERAD34	Vasc_Fib_GPC3	0.569972819	0.848240281	0.809914242	0.570399884	1	0.348235373	0.09989511	0.211513822	0.205512613	0.880514255	0.440862737	0.66340832	0.678409691	1	-0.093264903	-0.308474031	0.254137502	-0.120842614
AC	Vascular	CERAD12_vs_CERAD34	Vasc_Peri_PDGFRB	0.684980625	0.746618791	0.979503323	0.714700636	1	-0.122404691	-0.07848288	0.005607138	-0.052260636	0.987597585	0.979069172	0.064887423	0.259237054	1	0.003810407	0.005728773	-0.377104739	-0.143768965
AC	Vascular	CERAD12_vs_CERAD34	Vasc_SMC_MYH11	0.758679633	0.77601805	0.735807651	0.808846137	1	0.104935174	-0.066187894	-0.094786324	-0.038384593	0.864321172	0.533109602	0.00074987	0.006897625	0.041385747	0.07535981	-0.184394114	-0.81257923	-0.464899471
AC	Vascular	CERAD12_vs_CERAD34	Vasc_Ven_PKHD1L1	0.972072731	0.80909976	0.007186131	0.213552867	1	-0.011930966	-0.05569716	0.817120011	0.201129151	0.898376323	0.865654544	0.319666513	0.749508253	1	-0.046566756	-0.044586317	0.363580648	0.058874441
AC	Astrocytes	MCI_vs_NCI	Astrocytes_AC_WIF1_COX8A	0.958471223	7.27E-05	0.297894736	0.000649534	0.00454674	0.013529418	0.726502964	0.342406306	0.464579765	0.287534754	0.207175926	0.14911881	0.432340915	1	-0.252991464	0.250719889	0.571574435	0.111767313
AC	Astrocytes	MCI_vs_NCI	Astrocytes_CD44_CCDC85A	0.621157628	0.980042877	0.695312776	0.616374689	1	-0.118618131	-0.00571908	-0.121663974	-0.073191726	0.634303133	0.216356546	0.249893407	0.600891077	1	-0.143999349	-0.366831232	0.45151094	-0.097538496
AC	Astrocytes	MCI_vs_NCI	Astrocytes_CD44_KCNQ3	0.839603093	0.083228854	0.651803402	0.464309737	1	-0.054256966	0.47693961	-0.165093412	0.124442626	0.994000879	0.12382172	0.175093939	0.790587745	1	0.005905973	-0.859004305	0.901281117	-0.099700451
AC	Astrocytes	MCI_vs_NCI	Astrocytes_SERPINH1	0.001351678	0.02731346	0.801751006	0.470236755	1	1.017793488	-0.830569624	0.03431391	0.085989877	3.09E-06	7.78E-10	0.006010606	0.212811579	1	2.65147565	-4.231038334	1.824477317	0.45569324
AC	Astrocytes	MCI_vs_NCI	Astrocytes_WIF1_USH1C	0.726622413	1.59E-05	0.00039452	0.437720286	1	-0.091490036	1.149866846	-0.596030142	-0.096977928	0.808604509	0.000539569	0.000299034	0.191133981	1	-0.069857479	1.141879247	-0.699380706	-0.188800505
AC	GABAergicNeurons	MCI_vs_NCI	Gaba_AC_CBLN1	0.04166527	0.295297272	0.013663858	0.951462233	1	0.313567703	0.112630557	-0.254833	-0.004083729	0.045417472	0.73174429	0.083416163	0.57429737	1	0.550126646	-0.034876854	-0.27879243	-0.046112447
AC	GABAergicNeurons	MCI_vs_NCI	Gaba_AC_DRD1_CACNG5	0.811021162	0.000576389	0.361935191	0.010467363	0.167477807	-0.051921804	0.561116169	0.134696299	0.250237208	0.879502383	0.014409576	0.259097547	0.018744978	0.299919649	-0.036981183	0.333618776	0.245018527	0.245313663
AC	GABAergicNeurons	MCI_vs_NCI	Gaba_AC_DRD1_CCK	0.642692486	0.290726452	0.384474939	0.940115226	1	-0.040925415	0.093869187	-0.094331527	-0.004073096	0.911103398	0.406083703	0.205616754	0.274194232	1	-0.015863885	-0.168673671	-0.278797661	-0.112540861
AC	GABAergicNeurons	MCI_vs_NCI	Gaba_AC_DRD1_CHAT	0.256060885	0.006672753	0.571548726	0.026528741	0.424459852	0.101750582	0.295883972	-0.100865485	0.143162312	0.175827669	0.714820827	0.243905607	0.704893443	1	0.932236407	0.105894152	-0.796705945	0.094228548
AC	GABAergicNeurons	MCI_vs_NCI	Gaba_AC_DRD1_DDO	0.147561245	0.276394016	0.581380759	0.752035641	1	-0.43006122	0.175026682	-0.050786976	-0.024385513	0.176805507	0.235864412	0.97091362	0.74325361	1	-0.335924206	0.152034572	-0.005615517	0.030011405
AC	GABAergicNeurons	MCI_vs_NCI	Gaba_AC_DRD1_RSPO2	0.264621022	0.999119869	0.718579533	0.903691246	1	0.146291562	-9.71E-05	-0.02197446	0.005665095	0.0985205	0.002263793	0.269880383	0.008781249	0.140499992	0.977549096	-0.493246974	-0.19880984	-0.308881949
AC	GABAergicNeurons	MCI_vs_NCI	Gaba_AC_DRD1_RXRG_RELN	0.046673558	0.101058584	0.005818078	0.029512573	0.472201176	-0.410454131	0.259848986	-0.252574051	-0.161102015	0.024758133	0.420307305	0.005466951	0.012866634	0.205866152	-0.240452291	0.083573702	-0.264038697	-0.145847526
AC	GABAergicNeurons	MCI_vs_NCI	Gaba_AC_KLB	0.812907365	0.286395943	0.147849715	0.093457307	1	0.05095807	0.181823365	0.235945232	0.17341295	0.541191468	0.951491183	0.014058706	0.045793247	0.732691954	0.172138108	0.012518799	0.424417913	0.239246986
AC	GABAergicNeurons	MCI_vs_NCI	Gaba_SST_CHODL	0.650570029	2.90E-06	0.633747308	0.00344195	0.055071207	0.046446144	0.467376937	-0.058337874	0.180722141	NA	NA	NA	NA	NA	NA	NA	NA	NA
AC	Microglia	MCI_vs_NCI	Microglia_CCL4	0.899515135	0.203705395	0.561313047	0.533166847	1	0.011661786	-0.268358555	-0.090519319	-0.046338242	0.567013972	0.058585014	0.760919922	0.723032562	1	0.227305902	-1.584214873	-0.467205593	-0.123826132
AC	Microglia	MCI_vs_NCI	Microglia_CD74_BTF	0.240559458	4.60E-05	0.016766312	0.001970569	0.017735121	-0.265852041	0.822030524	0.719381947	0.416827272	0.206015487	0.011677768	0.062071967	0.123182047	1	-0.336999977	0.743262914	0.692861686	0.268986982
AC	Microglia	MCI_vs_NCI	Microglia_CD83_WIPI1	0.04635668	0.979474652	0.361102116	0.307785307	1	-0.515351015	0.012086052	0.346814181	-0.198462497	0.090468963	0.878988051	0.036881655	0.78921618	1	-0.649830786	0.083327873	0.835469562	0.0660809
AC	Microglia	MCI_vs_NCI	Microglia_CR1	0.236767936	0.654045735	0.910220479	0.297946683	1	0.190695004	0.081436724	0.019966984	0.103738982	0.326685775	0.742531944	0.887603149	0.455193058	1	0.198956095	0.075517853	-0.036163997	0.097638096
AC	Microglia	MCI_vs_NCI	Microglia_FCGR1B	0.47228368	0.11148048	0.842174212	0.513225902	1	-0.234004055	0.510824911	0.096993364	0.135287002	0.938592828	0.695364702	0.756325285	0.726358958	1	-0.032672353	0.16748397	0.153898277	0.090087358
AC	Microglia	MCI_vs_NCI	Microglia_GPNMB	0.652407069	0.45111921	0.363599993	0.69884571	1	0.088388077	-0.334756009	-0.263368822	-0.059042571	0.956807255	0.337542148	0.86689634	0.595993038	1	-0.015415548	-0.461663457	-0.055898342	-0.104683888
AC	Microglia	MCI_vs_NCI	Microglia_HSPA6	0.591614356	0.151682894	0.865325821	0.613056245	1	0.188359768	-0.611521789	-0.067102371	-0.113091172	0.011507601	0.099710197	0.382851231	0.152731171	1	1.340446304	-1.258478299	0.577285433	0.520413453
AC	Microglia	MCI_vs_NCI	Microglia_MKI67	0.079143258	0.41254119	0.617044048	0.757591094	1	-0.252954985	0.154798996	0.060451632	-0.025665546	0.437722852	0.229927169	0.101914224	0.545629529	1	-0.316184084	0.833924179	1.301030927	0.194264694
AC	Microglia	MCI_vs_NCI	Microglia_PRDM11	0.834170885	0.692051826	0.317135309	0.59489942	1	-0.050996451	0.166080734	-0.322832388	-0.093791992	0.908052264	0.809698841	0.043459735	0.339372148	1	0.030752228	0.116390123	-0.69278622	-0.184272808
AC	Oligodendrocytes	MCI_vs_NCI	Oligodendrocytes_ARHGAP24	0.287162929	0.798182409	0.037804964	0.221400035	0.885600139	-0.150437989	0.035162994	-0.575391135	-0.113551714	0.643826453	0.561743535	0.209264332	0.242152565	0.968610262	-0.076937057	-0.095750619	-0.346500174	-0.126146171
AC	Oligodendrocytes	MCI_vs_NCI	Oligodendrocytes_EPHB2	0.314099316	0.331314056	0.006892427	0.216614766	0.866459064	0.147999981	-0.113629185	0.428290213	0.097939127	0.282343571	0.357926452	0.097886819	0.346550541	1	0.705311137	-0.308787143	0.492675715	0.198558876
AC	Oligodendrocytes	MCI_vs_NCI	Oligodendrocytes_PTPRE	0.711301144	0.872983242	0.782655873	0.855945027	1	0.026677642	0.019308093	-0.025853351	0.009376087	0.907388083	0.514321598	0.380642828	0.426487225	1	0.01574011	0.148834173	0.190577592	0.081593516
AC	Oligodendrocytes	MCI_vs_NCI	Oligodendrocytes_sGCZ	0.532907386	0.277127213	0.518664255	0.648561342	1	-0.087358052	0.230576806	0.098067661	0.042228851	0.730370576	0.80329778	0.099082396	0.340929263	1	-0.067745507	-0.143294365	0.276732523	0.118650761
AC	Vascular	MCI_vs_NCI	Vasc_Art_DKK2	0.877174232	0.307576496	0.654842092	0.702828432	1	0.028136806	0.272291331	-0.115186428	0.049552096	0.293650134	0.277774797	0.283241678	0.337464726	1	0.539638455	-0.324060644	-0.386323852	-0.201236756
AC	Vascular	MCI_vs_NCI	Vasc_Cap_MFSD2A	0.537020017	0.659195867	0.365360272	0.518672113	1	0.243115109	-0.114516153	-0.205674654	-0.101227524	0.184801316	0.075200968	0.746389246	0.624558566	1	0.401314084	-0.515746473	-0.081564125	-0.078830909
AC	Vascular	MCI_vs_NCI	Vasc_Fib_GPC3	0.352583222	0.402315876	0.053626331	0.441935253	1	-0.481423276	0.564487751	1.371828964	0.273423779	0.797997157	0.715655177	0.530797283	0.714537042	1	-0.122227265	0.17692545	0.388364819	0.109155749
AC	Vascular	MCI_vs_NCI	Vasc_Peri_PDGFRB	0.005144231	0.003669832	0.757077019	0.753456004	1	-0.744498709	0.858860611	-0.061901074	-0.044182418	0.139579154	0.041897462	0.103725943	0.452400804	1	-0.346926823	0.464190763	-0.302900541	-0.092354505
AC	Vascular	MCI_vs_NCI	Vasc_SMC_MYH11	0.001018104	0.304058246	0.50616574	0.016684423	0.100106537	-0.77788906	-0.243675159	0.21247437	-0.355167099	0.173951991	0.011643793	0.603974155	0.033547635	0.20128581	-0.389683032	-0.752957805	0.191149176	-0.383217146
AC	Vascular	MCI_vs_NCI	Vasc_Ven_PKHD1L1	0.544777602	0.633750786	0.225801455	0.632964172	1	-0.18940316	0.168845975	0.50002177	0.097371323	0.771405469	0.829735505	0.027616723	0.111285153	0.66771092	0.112475204	0.08042519	0.805383285	0.345029975
AC	Astrocytes	ADdementia_vs_NCI	Astrocytes_AC_WIF1_COX8A	0.346850065	0.756459629	0.436711767	0.838169396	1	-0.233214136	0.074778803	0.14723825	0.026069893	0.986135157	0.355064566	0.636725869	0.400969257	1	-0.004479554	0.201816306	0.112524002	0.114651509
AC	Astrocytes	ADdementia_vs_NCI	Astrocytes_CD44_CCDC85A	0.06783776	0.953302147	0.03756505	0.430783873	1	-0.522436605	0.012836141	0.339686605	0.093825206	0.894419596	0.57884329	0.306315308	0.317965075	1	0.050513683	0.122030907	0.320585609	0.162483495
AC	Astrocytes	ADdementia_vs_NCI	Astrocytes_CD44_KCNQ3	0.005786167	0.562812598	0.113114353	0.006169553	0.043186872	-0.672856542	-0.124333357	-0.478562805	-0.389475597	0.828323077	0.029829995	0.157161969	0.023494949	0.164464644	-0.14166116	-1.125699886	-1.213649879	-0.831275981
AC	Astrocytes	ADdementia_vs_NCI	Astrocytes_SERPINH1	0.525818967	0.483079237	0.000137605	0.000721619	0.005051335	0.172953743	-0.242179649	0.442566	0.345007143	0.006284231	0.435088927	0.001204026	0.000548492	0.003839446	1.729825945	-0.750442672	2.184297137	1.438137838
AC	Astrocytes	ADdementia_vs_NCI	Astrocytes_WIF1_USH1C	0.013841798	0.984869247	0.539698517	0.18204813	1	-0.888148529	0.007443609	-0.078648705	-0.154119111	0.235989087	0.813823169	0.334512393	0.235804264	1	-0.418533764	0.086226209	-0.186298385	-0.182259012
AC	GABAergicNeurons	ADdementia_vs_NCI	Gaba_AC_CBLN1	0.282729708	0.089347679	0.239822395	0.271663619	1	0.139515918	-0.249039197	-0.099133129	-0.07002692	0.505257587	0.009407961	0.989064105	0.163940701	1	0.138779546	-0.330140469	-0.001634438	-0.111714615
AC	GABAergicNeurons	ADdementia_vs_NCI	Gaba_AC_DRD1_CACNG5	0.873438101	0.445169839	0.1430863	0.123263431	1	-0.051525619	0.184118593	0.141074011	0.132891302	0.842458455	0.329645792	0.072870229	0.061360434	0.981766949	-0.064343453	0.186685463	0.228025031	0.188334292
AC	GABAergicNeurons	ADdementia_vs_NCI	Gaba_AC_DRD1_CCK	0.506455893	0.936778356	0.082178788	0.120339898	1	-0.087332153	-0.007134348	-0.125462612	-0.08038409	0.844396372	0.459123724	0.236385873	0.201694265	1	-0.041382439	-0.143637456	-0.204476177	-0.140487452
AC	GABAergicNeurons	ADdementia_vs_NCI	Gaba_AC_DRD1_CHAT	0.479128835	0.475599595	0.692579861	0.871824503	1	-0.089914747	0.083864223	-0.058749633	-0.012039118	0.956428358	0.359606678	0.308210995	0.248160956	1	-0.024616096	-0.295777055	-0.523975921	-0.269943539
AC	GABAergicNeurons	ADdementia_vs_NCI	Gaba_AC_DRD1_DDO	0.147028775	0.324464292	0.522788052	0.317348685	1	-0.452345812	-0.359263015	-0.033467985	-0.051133795	0.086961453	0.344902912	0.852117978	0.292554273	1	-0.488266371	-0.232496905	-0.019277638	-0.095173566
AC	GABAergicNeurons	ADdementia_vs_NCI	Gaba_AC_DRD1_RSPO2	0.829586766	0.366567663	0.381369945	0.286862212	1	0.030340953	-0.091079357	-0.055574941	-0.053472395	0.380326766	0.056869529	0.63583502	0.254014496	1	0.311515579	-0.431259416	-0.09202533	-0.155356747
AC	GABAergicNeurons	ADdementia_vs_NCI	Gaba_AC_DRD1_RXRG_RELN	0.102433361	0.718167519	0.254530916	0.12909189	1	-0.506425811	-0.086299651	-0.081000002	-0.10100793	0.148928158	0.902132717	0.204306731	0.094430912	1	-0.213374556	-0.017477884	-0.111929751	-0.111779296
AC	GABAergicNeurons	ADdementia_vs_NCI	Gaba_AC_KLB	0.425442661	0.784701956	0.311826562	0.32657417	1	0.17015503	-0.041848317	0.081412184	0.06630851	0.45714692	0.548636926	0.153402147	0.303503974	1	0.183337192	-0.112484844	0.197330835	0.104354601
AC	GABAergicNeurons	ADdementia_vs_NCI	Gaba_SST_CHODL	0.721017974	0.019647686	0.456767783	0.576508411	1	-0.047575571	0.211244579	-0.047682848	0.027190659	NA	NA	NA	NA	NA	NA	NA	NA	NA
AC	Microglia	ADdementia_vs_NCI	Microglia_CCL4	0.985156627	0.655896944	0.673247929	0.6564711	1	-0.002013498	-0.076947853	-0.057486033	-0.033844289	0.018542259	0.270483144	0.311412597	0.00569129	0.051221612	-1.045495954	-0.874103203	-1.491253859	-1.036088922
AC	Microglia	ADdementia_vs_NCI	Microglia_CD74_BTF	0.086485214	0.009999477	0.837228746	0.01928588	0.173572924	0.375231357	0.632862435	-0.048263627	0.313937397	0.570163734	0.017077492	0.824069663	0.242748991	1	-0.164648961	0.724402271	0.075312797	0.208309952
AC	Microglia	ADdementia_vs_NCI	Microglia_CD83_WIPI1	0.666554783	0.845722831	0.203539188	0.335868811	1	-0.148853414	-0.057788695	-0.557082212	-0.192757439	0.601875665	0.874042633	0.281965319	0.396035928	1	-0.214629484	-0.063893758	-0.760865679	-0.226315673
AC	Microglia	ADdementia_vs_NCI	Microglia_CR1	0.000741079	0.486838484	0.98170039	0.122525397	1	0.616104194	-0.122485813	-0.00459578	0.165442386	0.042731484	0.223747696	0.980536738	0.798123528	1	0.579131692	-0.276639971	-0.007512617	0.039406838
AC	Microglia	ADdementia_vs_NCI	Microglia_FCGR1B	0.856580984	0.864359869	0.374942138	0.562648839	1	-0.056321782	-0.047095823	-0.424641657	-0.109759123	0.839430925	0.252223466	0.763560433	0.313090253	1	-0.077123941	-0.414162956	-0.180003904	-0.242266606
AC	Microglia	ADdementia_vs_NCI	Microglia_GPNMB	0.005002054	0.655750196	0.25483503	0.005216826	0.046951436	0.587165458	0.137702121	0.32919924	0.415037045	0.370497228	0.5655952	0.115774847	0.235607811	1	0.249183906	-0.166803112	0.388085489	0.18476821
AC	Microglia	ADdementia_vs_NCI	Microglia_HSPA6	0.066872898	0.986327802	0.38974749	0.137033287	1	0.57050206	-0.00597887	0.142178029	0.200267426	0.036944298	0.129792899	0.602784099	0.261264759	1	0.842518951	-1.010576553	0.283062265	0.327598885
AC	Microglia	ADdementia_vs_NCI	Microglia_MKI67	0.561015487	0.845958331	0.519632946	0.632056428	1	-0.101163795	0.018168653	-0.067765193	-0.031060916	0.210878154	0.109946206	0.709863662	0.042345534	0.381109802	-0.541446469	-0.665212887	-0.322826602	-0.575546433
AC	Microglia	ADdementia_vs_NCI	Microglia_PRDM11	0.494991901	0.088342966	0.196156473	0.042260812	0.380347312	0.182360889	0.599656517	0.287296937	0.312189945	0.683607942	0.114891019	0.950450979	0.536096125	1	-0.121739902	0.567533822	0.022536411	0.120131384
AC	Oligodendrocytes	ADdementia_vs_NCI	Oligodendrocytes_ARHGAP24	0.36654511	0.423542485	0.060122959	0.066539623	0.266158494	-0.128324412	-0.139261549	-0.497839023	-0.186488478	0.468884846	0.468348353	0.147862071	0.124390889	0.497563556	-0.113152404	-0.163098523	-0.385529813	-0.177630868
AC	Oligodendrocytes	ADdementia_vs_NCI	Oligodendrocytes_EPHB2	0.154434113	0.782373324	0.919926311	0.306541291	1	0.16464924	0.034978538	-0.014902623	0.075654009	0.302854189	0.555488436	0.675099581	0.467519039	1	0.330810506	0.187450052	-0.14434576	0.137238914
AC	Oligodendrocytes	ADdementia_vs_NCI	Oligodendrocytes_PTPRE	0.587381636	0.436770653	0.898582215	0.819255307	1	-0.034699537	0.115093743	-0.010799962	-0.011026165	0.723112332	0.199327685	0.120322189	0.14891319	0.595652761	0.042696098	0.425242659	0.305893087	0.141699005
AC	Oligodendrocytes	ADdementia_vs_NCI	Oligodendrocytes_sGCZ	0.74716318	0.518639342	0.353484005	0.58452972	1	0.041188442	-0.146858722	0.131198322	0.04784676	0.846144951	0.206109791	0.483921008	0.699386634	1	0.035088994	-0.958550046	0.138869601	0.050822558
AC	Vascular	ADdementia_vs_NCI	Vasc_Art_DKK2	0.825724313	0.843243274	0.226019203	0.349722867	1	-0.069305848	-0.056303049	-0.365478193	-0.161801373	0.326849083	0.399042211	0.850664848	0.889953883	1	0.875720983	-0.363885446	0.089385383	-0.04160245
AC	Vascular	ADdementia_vs_NCI	Vasc_Cap_MFSD2A	0.921903469	0.612763651	0.314596694	0.604032676	1	0.035295983	-0.121554798	0.174578247	0.067960312	0.533632427	0.828450679	0.502829789	0.510376604	1	0.185694698	-0.054093144	0.111929709	0.082853515
AC	Vascular	ADdementia_vs_NCI	Vasc_Fib_GPC3	0.416735537	0.314946057	0.417725153	0.554228388	1	-0.473397215	0.491552419	0.589299009	0.197001195	0.772023785	0.532023422	0.332388427	0.399965423	1	-0.187800399	0.238700827	0.517575752	0.235797961
AC	Vascular	ADdementia_vs_NCI	Vasc_Peri_PDGFRB	0.026982061	0.229067364	0.603173473	0.419018939	1	-0.667994335	0.337479033	-0.104523352	-0.116159317	0.220442217	0.748295344	0.120554908	0.15770121	0.946207257	-0.313317638	0.073490113	-0.33802301	-0.189726886
AC	Vascular	ADdementia_vs_NCI	Vasc_SMC_MYH11	0.011618017	0.018965273	0.421604513	0.001828015	0.010968091	-0.756551885	-0.536722445	-0.173895096	-0.433931739	0.067820135	0.005119796	0.041042706	9.80E-05	0.000588061	-0.665096143	-0.758824215	-0.595060834	-0.678758466
AC	Vascular	ADdementia_vs_NCI	Vasc_Ven_PKHD1L1	0.602587349	0.542166982	0.474024631	0.688918535	1	0.171336891	-0.163203106	0.150644687	0.059171886	0.125711248	0.81808858	0.758541102	0.438889433	1	0.542659602	-0.06063357	0.093211695	0.134286525
AC	Astrocytes	slope_of_decline_negative	Astrocytes_AC_WIF1_COX8A	0.045376109	0.66855002	0.831585074	0.116769904	0.817389327	2.324868022	0.542981988	0.260749793	-1.101439835	0.152029734	0.32457886	0.828738826	0.810291943	1	1.567328723	-0.898245961	0.303137312	0.150408067
AC	Astrocytes	slope_of_decline_negative	Astrocytes_CD44_CCDC85A	0.79847161	0.900079889	1.12E-05	0.002939484	0.020576391	-0.37152213	0.178274999	4.663365046	-2.183115098	0.690498671	0.723834398	0.003457563	0.050283504	0.351984526	-0.930826063	0.510619496	4.250187872	1.837385551
AC	Astrocytes	slope_of_decline_negative	Astrocytes_CD44_KCNQ3	0.801395041	0.784433317	0.232950064	0.39889286	1	-0.289374823	-0.255684136	-1.838267984	0.553702145	0.506512832	0.201653342	0.097259021	0.044202262	0.309415832	-1.923897893	-3.190203314	-5.955304782	-3.367919959
AC	Astrocytes	slope_of_decline_negative	Astrocytes_SERPINH1	0.683443647	0.34171625	0.042283996	0.699007823	1	-0.568419093	-1.26863716	2.754335594	-0.303800226	0.163664291	0.024868941	0.074189101	0.643899113	1	-5.020075475	-7.656285554	4.13637475	-0.782292126
AC	Astrocytes	slope_of_decline_negative	Astrocytes_WIF1_USH1C	0.834533093	0.673306283	0.638183508	0.751423539	1	-0.387640535	0.903271379	-0.463652765	0.2555141	0.337677276	0.975401835	0.136012858	0.111830339	0.782812372	-1.783255956	0.068678045	-1.891937783	-1.508130877
AC	GABAergicNeurons	slope_of_decline_negative	Gaba_AC_CBLN1	0.710580464	0.110402152	0.366803912	0.86833695	1	0.281133273	-1.310528449	0.4251374	-0.059615014	0.765780977	0.028280476	0.063993213	0.657386909	1	0.370994321	-1.745914438	0.952079735	0.180949994
AC	GABAergicNeurons	slope_of_decline_negative	Gaba_AC_DRD1_CACNG5	0.684583197	0.692828219	0.462564921	0.769953539	1	-0.737659718	-0.432885717	0.476706305	-0.156072753	0.878377774	0.440346911	0.879299203	0.648073733	1	-0.29977354	-0.686984322	0.13197509	-0.270555797
AC	GABAergicNeurons	slope_of_decline_negative	Gaba_AC_DRD1_CCK	0.165465692	0.408534682	0.087303649	0.038216892	0.611470264	-0.841111204	-0.255543103	-0.735704115	0.480812732	0.203295641	0.012563495	0.040630351	0.000710368	0.011365882	-1.291589708	-2.334550493	-1.765381175	-1.820579464
AC	GABAergicNeurons	slope_of_decline_negative	Gaba_AC_DRD1_CHAT	0.009539603	0.625158611	0.748537463	0.131559886	1	-1.28592372	0.250259482	-0.233260815	0.48262067	0.078627478	0.482049293	0.516118748	0.080213831	1	-3.305446225	-1.009108811	-1.648559498	-1.82038925
AC	GABAergicNeurons	slope_of_decline_negative	Gaba_AC_DRD1_DDO	0.4815019	0.42915559	0.986007234	0.809083532	1	-1.27741618	-1.729443641	-0.005379301	0.072381041	0.156031008	0.517606214	0.925568871	0.592731045	1	-2.453054821	-1.202233018	0.054562649	-0.28366108
AC	GABAergicNeurons	slope_of_decline_negative	Gaba_AC_DRD1_RSPO2	0.600209002	0.289078538	0.042512815	0.020253401	0.324054424	-0.364557563	-0.403262803	-0.543165023	0.484885612	0.426898474	0.003031029	0.035225689	0.001870285	0.029924566	1.774031384	-3.194819351	-1.738504	-1.955783281
AC	GABAergicNeurons	slope_of_decline_negative	Gaba_AC_DRD1_RXRG_RELN	0.397588961	0.687133969	0.853563372	0.863879737	1	-1.545865078	-0.521070357	0.088927617	0.075145842	0.424972355	0.504034819	0.56338803	0.269451142	1	-0.81763597	-0.553839911	-0.320841656	-0.464556151
AC	GABAergicNeurons	slope_of_decline_negative	Gaba_AC_KLB	0.536868725	0.6441759	0.212136954	0.410945152	1	0.638761755	-0.350934284	0.862783124	-0.37694094	0.553335659	0.387371736	0.54498477	0.942504625	1	0.734333259	-0.704678575	0.510310522	0.038207715
AC	GABAergicNeurons	slope_of_decline_negative	Gaba_SST_CHODL	0.849769771	0.426306959	0.131516101	0.181504772	1	-0.132318271	0.314955619	0.776628895	-0.382533559	NA	NA	NA	NA	NA	NA	NA	NA	NA
AC	Microglia	slope_of_decline_negative	Microglia_CCL4	0.939403328	0.352087914	0.545005289	0.744746268	1	-0.055091092	-0.73230935	0.613359132	0.153604364	0.054878391	0.045691735	0.723945178	0.009045864	0.081412774	-5.865297727	-9.135071074	-1.97548864	-6.037088919
AC	Microglia	slope_of_decline_negative	Microglia_CD74_BTF	0.001956851	0.896331674	0.082684284	0.119383773	1	2.596455042	-0.189271819	-2.503792796	-1.010187112	0.316076126	0.652866546	0.168340798	0.957850407	1	0.985077972	-0.597629426	-2.514374513	-0.038318298
AC	Microglia	slope_of_decline_negative	Microglia_CD83_WIPI1	0.398361844	0.196504411	0.428148955	0.274905487	1	-1.307064905	-2.232838111	2.29455696	1.169664913	0.54522072	0.409694242	0.459325048	0.565371902	1	-1.559263017	-1.412929445	2.075675796	-0.731242473
AC	Microglia	slope_of_decline_negative	Microglia_CR1	2.15E-05	0.713282291	0.318475403	0.001327631	0.011948678	3.22993015	-0.361376906	1.021434763	-1.664701918	0.051284938	0.704850162	0.186863895	0.074777181	0.672994631	2.266514211	-0.543359532	1.901966227	1.363765485
AC	Microglia	slope_of_decline_negative	Microglia_FCGR1B	0.7726003	0.924151236	0.887551506	0.977779402	1	0.4237495	-0.100334718	-0.280508257	-0.021886441	0.648928801	0.642077125	0.607956931	0.758951338	1	-0.821555632	-0.733516432	1.058117593	-0.315890955
AC	Microglia	slope_of_decline_negative	Microglia_GPNMB	0.020193343	0.220488798	0.178834277	0.004010921	0.036098292	2.373672684	1.421827517	2.369182546	-2.023411278	0.17916008	0.973212467	0.52883299	0.265749472	1	1.738718275	-0.042771376	0.896211452	0.851778909
AC	Microglia	slope_of_decline_negative	Microglia_HSPA6	0.814704152	0.337606654	1.66E-07	0.011825077	0.106425695	-0.265482732	-1.300306696	6.032360851	-1.747176906	0.052679133	0.104778727	0.01399343	0.27468987	1	-3.840637212	-3.631682654	6.937586325	-1.434939398
AC	Microglia	slope_of_decline_negative	Microglia_MKI67	0.965064131	0.680888128	0.416060207	0.945849045	1	0.03943698	0.172055722	-0.534102996	0.022313691	0.289159155	0.888418969	0.3167573	0.269930841	1	-2.466669063	-0.288132348	-4.178349495	-1.593721229
AC	Microglia	slope_of_decline_negative	Microglia_PRDM11	0.16035826	0.041235298	0.931633092	0.037517517	0.33765765	1.927506502	3.61708452	-0.189454287	-2.026131553	0.578734211	0.152462221	0.449820184	0.413940088	1	0.959900772	2.516261155	-1.568601555	0.865968031
AC	Oligodendrocytes	slope_of_decline_negative	Oligodendrocytes_ARHGAP24	0.922834213	0.698336314	0.537250153	0.605753435	1	0.05577056	0.357848964	0.665850744	-0.229722937	0.757504034	0.756287743	0.647596557	0.922401125	1	-0.219757121	0.40889984	0.560286189	0.054320246
AC	Oligodendrocytes	slope_of_decline_negative	Oligodendrocytes_EPHB2	0.167125025	0.484656464	0.002194054	0.377596221	1	0.609581705	-0.348903626	-1.9841545	0.259842369	0.639057394	0.408173998	0.015203204	0.140433667	0.561734669	0.621586322	-0.998391929	-3.73287356	-1.137841689
AC	Oligodendrocytes	slope_of_decline_negative	Oligodendrocytes_PTPRE	0.395960314	0.608336397	0.756958967	0.702109644	1	-0.305838181	0.199219781	-0.166854685	0.090756413	0.881830004	0.593532556	0.691102748	0.911021754	1	0.093621758	0.644256564	-0.356817269	0.052989605
AC	Oligodendrocytes	slope_of_decline_negative	Oligodendrocytes_sGCZ	0.623742079	0.794405994	0.931849154	0.688625567	1	-0.255173622	-0.200790573	0.051878723	0.140821147	0.976582591	0.313405924	0.137008519	0.310681932	1	0.029520976	-2.533823304	0.981573099	0.546439381
AC	Vascular	slope_of_decline_negative	Vasc_Art_DKK2	0.5971177	0.860864169	0.783218665	0.832234322	1	0.789324007	0.160068746	-0.338062354	-0.139386445	0.313183401	0.200882306	0.609157638	0.324371163	1	4.336056661	1.654930729	-0.963703351	1.020346486
AC	Vascular	slope_of_decline_negative	Vasc_Cap_MFSD2A	0.863629953	0.100952095	0.684828762	0.278435736	1	-0.170495121	-1.558711283	0.758806319	0.698406554	0.69364422	0.613446668	0.949071629	0.954570907	1	0.43710202	-0.646892472	-0.115120249	-0.043314228
AC	Vascular	slope_of_decline_negative	Vasc_Fib_GPC3	0.311719018	0.462630102	0.802102159	0.993705579	1	-2.04060383	1.280388879	0.852100188	0.009700547	0.558520828	0.44319846	0.23354254	0.361429615	1	-1.785772171	1.103052516	3.261074251	1.072563811
AC	Vascular	slope_of_decline_negative	Vasc_Peri_PDGFRB	0.35589507	0.942997225	0.597118239	0.424222693	1	-1.1451911	0.088069721	-0.554299294	0.536534608	0.325700357	0.651620751	0.160931772	0.317346801	1	-1.094767505	0.451892932	-1.726745609	-0.637085742
AC	Vascular	slope_of_decline_negative	Vasc_SMC_MYH11	0.035994488	0.006250544	0.730778162	0.004801464	0.028808785	-2.715035116	-3.365600428	-0.356094622	1.905483672	0.065730547	0.205810479	0.181524227	0.017010979	0.102065875	-5.08278591	-2.004241165	-1.999941663	-2.415809559
AC	Vascular	slope_of_decline_negative	Vasc_Ven_PKHD1L1	0.182417497	0.005556619	0.049738052	0.76100234	1	1.787017256	-2.652174266	2.649490451	0.205148236	0.016876595	0.297331774	0.479293791	0.231040067	1	2.650816797	-1.208047387	1.398997122	0.889635679
MF	Astrocytes	Braak3_vs_Braak012	Astrocytes_CD44_CCDC85A	0.260429453	0.554684532	0.016220084	0.701085016	1	0.523658287	0.201610164	-0.991879656	-0.087881672	0.530386044	0.245201288	0.94330521	0.253923235	1	0.441660119	0.6114841	0.047182585	0.405864568
MF	Astrocytes	Braak3_vs_Braak012	Astrocytes_CD44_KCNQ3	0.070318351	0.483373914	7.79E-11	7.39E-08	5.17E-07	-1.012478323	0.212266086	-1.276900636	-0.850383527	0.108891801	0.015522109	0.25937155	0.877745962	1	-1.356097903	1.797873703	-0.737767293	-0.065316511
MF	Astrocytes	Braak3_vs_Braak012	Astrocytes_CTX_SMAD9_RERG	0.653762273	0.331751184	0.479717662	0.756970312	1	-0.097657404	0.309752831	-0.156088608	-0.043157531	0.853089249	0.156536771	0.514801738	0.532809636	1	-0.024239918	0.364318065	0.298348595	0.070509354
MF	Astrocytes	Braak3_vs_Braak012	Astrocytes_CTX_WIF1_VAV3	0.50402212	0.375874397	0.00531739	0.035811444	0.250680107	0.477704691	-0.458510785	0.816050263	0.503915775	0.4949041	0.220528536	0.914435761	0.668292214	1	0.463621712	-0.595534414	0.060472639	-0.138612403
MF	Astrocytes	Braak3_vs_Braak012	Astrocytes_SERPINH1	0.912370672	0.843367276	0.393878715	0.544865029	1	-0.033092725	0.132045359	0.221663297	0.11423483	0.754428324	0.759720913	5.07E-73	7.40E-36	5.18E-35	-0.525538917	0.289178597	-15.35958335	-7.394896706
MF	Astrocytes	Braak3_vs_Braak012	Astrocytes_WIF1_USH1C	0.001822472	0.324853814	0.048714074	0.132211375	0.925479624	-1.009041009	-0.388804292	0.776794665	-0.318098777	NA	NA	NA	NA	NA	NA	NA	NA	NA
MF	GABAergicNeurons	Braak3_vs_Braak012	Gaba_LAMP5_ROR2_LCP2	0.294628344	0.543503676	0.099101577	0.296504787	1	-0.169883356	0.138375993	-0.587061493	-0.129263565	0.728691455	0.917037714	0.442162717	0.849313651	1	-0.048083027	-0.019041092	0.113090557	0.016783356
MF	GABAergicNeurons	Braak3_vs_Braak012	Gaba_NDNF_RELN	0.717742872	0.056426647	0.025869998	0.612982716	1	0.084708109	0.455175626	-0.800598059	0.076673046	0.503488863	0.111683063	0.970646987	0.120048988	1	0.165656542	0.334690946	-0.018285621	0.237215323
MF	GABAergicNeurons	Braak3_vs_Braak012	Gaba_PVALB_COL15A1	0.986460737	0.654602083	0.331311968	0.398338179	1	-0.006210384	0.090978214	0.271303931	0.126653479	0.834444494	0.877185225	0.463266884	0.737705051	1	0.084555635	-0.035141734	0.255318438	0.057687692
MF	GABAergicNeurons	Braak3_vs_Braak012	Gaba_PVALB_GULP1_GRIK3	0.092873458	0.027198801	0.011819328	0.139129006	1	-0.192899054	0.430463383	-0.463771287	-0.128889555	0.111580612	0.018144277	0.819287785	0.909285456	1	-0.186483781	0.397886566	-0.026057177	-0.008378567
MF	GABAergicNeurons	Braak3_vs_Braak012	Gaba_PVALB_SLCO4C1	0.852162552	0.273790721	0.12448509	0.877868283	1	-0.013439163	0.361397012	-0.805307714	-0.010730295	0.817792265	0.57494671	0.132019714	0.543676122	1	0.025912318	0.107860883	-0.172282654	-0.044950211
MF	GABAergicNeurons	Braak3_vs_Braak012	Gaba_SST_CHODL	0.288139391	0.688409157	1.23E-09	0.001211279	0.019380459	-0.193340796	0.041719821	-0.932584976	-0.251915037	0.553011543	0.913836906	0.055006371	0.201897123	1	-0.201785974	0.043350378	-0.881324825	-0.288156026
MF	GABAergicNeurons	Braak3_vs_Braak012	Gaba_SST_PRKG2	0.739853875	0.261342942	0.169060473	0.959512944	1	-0.057819045	0.251921228	-0.541584327	-0.006591846	0.886888093	0.2611203	0.653204251	0.359615807	1	0.022252457	0.171515365	0.039405192	0.062651923
MF	GABAergicNeurons	Braak3_vs_Braak012	Gaba_VIP	0.652192143	0.216958955	0.578564089	0.838812662	1	-0.046012401	0.36568062	-0.155629907	-0.018561752	0.918573961	0.657114643	0.192345573	0.402845874	1	-0.011414569	0.078692595	0.189391346	0.066256376
MF	GlutamatergicNeurons	Braak3_vs_Braak012	GlutamatergicNeurons_L23_CUX2_LINC01500	0.438536464	0.577012762	0.331476984	0.785122911	1	-0.191681828	-0.150022346	0.275365438	-0.041776762	0.667259231	0.920597687	0.01567528	0.365368388	1	-0.096678378	-0.029476982	0.71579677	0.13867602
MF	GlutamatergicNeurons	Braak3_vs_Braak012	GlutamatergicNeurons_L23_RORB_CUX2	0.378151294	0.07545376	0.875104351	0.090082357	1	-0.294252501	-0.504037443	-0.0516316	-0.306023418	0.53818865	0.126423482	0.384720193	0.120978233	1	-0.164246075	-0.585234509	-0.158717961	-0.217440051
MF	GlutamatergicNeurons	Braak3_vs_Braak012	GlutamatergicNeurons_L23_RORB_CUX2_CCDC68	0.180263602	0.041808605	0.004381535	0.00023695	0.00355425	-0.20472995	-0.345072993	-0.334127223	-0.299793341	0.370588183	0.344768395	0.327944637	0.111379371	1	-0.103183257	-0.173256277	-0.142281668	-0.128999433
MF	GlutamatergicNeurons	Braak3_vs_Braak012	GlutamatergicNeurons_L23_RORB_CUX2_SYT2	0.317331346	0.588509916	0.043433127	0.039961747	0.599426212	-0.286562714	-0.084767832	-0.312978255	-0.211258782	0.379846696	0.795047325	0.018381617	0.079855905	1	-0.220832599	0.052597015	-0.461010296	-0.215006975
MF	GlutamatergicNeurons	Braak3_vs_Braak012	GlutamatergicNeurons_L23_RORB_CUX2_TGFBR3L	0.580424584	0.807086194	0.926520608	0.765962227	1	-0.120109374	0.06835428	-0.031299383	-0.045592766	0.865841519	0.219414305	0.854835928	0.400990235	1	0.072636047	0.722719721	0.112744125	0.254030277
MF	GlutamatergicNeurons	Braak3_vs_Braak012	GlutamatergicNeurons_L5_POU3F1	0.733293889	0.235685114	0.193665163	0.448763545	1	0.027519233	-0.14476161	-0.266357037	-0.048469197	0.085724615	0.147326427	0.347940684	0.217329405	1	0.732722044	0.462125616	-0.334702226	0.256147523
MF	GlutamatergicNeurons	Braak3_vs_Braak012	GlutamatergicNeurons_L5_RORB_CLMP_CACNG5	0.003232915	0.835567822	0.589979028	0.019123342	0.286850123	-0.319486329	0.047009522	-0.066228525	-0.179366665	0.066486798	0.720678437	0.827310852	0.151869335	1	-0.213408503	0.075772345	-0.067548197	-0.138761802
MF	GlutamatergicNeurons	Braak3_vs_Braak012	GlutamatergicNeurons_L5_RORB_COL22A1	0.737126611	0.022590621	0.037499397	0.980262097	1	0.061745849	-0.617186816	0.638130022	0.00337205	0.265683246	0.089263381	2.80E-08	5.08E-07	7.61E-06	0.26369249	-1.056882307	0.712177102	0.557456683
MF	GlutamatergicNeurons	Braak3_vs_Braak012	GlutamatergicNeurons_L5_RORB_FSHR	0.543907915	0.838975101	1.41E-13	1.80E-06	2.69E-05	0.335895329	-0.028211089	1.161992281	0.488231925	0.645346438	0.495094765	0.093320394	0.196804754	1	0.217779848	0.119845316	0.826371922	0.201586337
MF	GlutamatergicNeurons	Braak3_vs_Braak012	GlutamatergicNeurons_L5_RORB_THEMIS_ADGRL4	0.186026379	0.993452776	0.429065915	0.374537491	1	-0.24298199	0.000896566	-0.218152449	-0.078944248	0.593662671	0.214848831	0.526593168	0.445010791	1	-0.114372808	0.248477258	0.191357431	0.100608872
MF	GlutamatergicNeurons	Braak3_vs_Braak012	GlutamatergicNeurons_L56_NPSR1	0.610961082	0.458672068	0.681120869	0.921704848	1	-0.117180811	-0.131126122	0.033715885	-0.006961501	0.988997093	0.801975933	0.122453713	0.177968023	1	0.003379965	0.06544726	0.205660082	0.143811763
MF	GlutamatergicNeurons	Braak3_vs_Braak012	GlutamatergicNeurons_L6_RORB_THEMIS_PXDN	0.947964728	0.030005621	0.022431647	0.531278905	1	0.028986657	0.475100369	-0.812214478	0.10763417	0.75648694	0.018214228	0.015499398	0.337873579	1	0.129461774	0.718428065	-0.368208672	-0.123981023
MF	GlutamatergicNeurons	Braak3_vs_Braak012	GlutamatergicNeurons_L6_SULF1_SGCG	0.276662931	0.782243089	0.035048916	0.441295255	1	0.450920629	0.063612349	-0.503119825	-0.118461578	0.275275485	0.19858581	0.451659725	0.740287838	1	0.469607192	0.399139051	-0.130205592	0.04726379
MF	GlutamatergicNeurons	Braak3_vs_Braak012	GlutamatergicNeurons_L6_THEMIS_POSTN	0.217125304	0.184214696	0.103273335	0.929584265	1	0.279460261	0.142450354	-0.160380555	0.006103923	0.26128274	0.008360264	0.518572316	0.023988166	0.359822495	0.573914524	0.53226146	-0.236967724	0.377263848
MF	GlutamatergicNeurons	Braak3_vs_Braak012	GlutamatergicNeurons_L6b_CTGF	0.441466876	0.28589431	0.040446908	0.887948181	1	0.365127474	0.246345961	-0.593000602	-0.02376532	0.577874332	0.267636276	0.766167558	0.640132244	1	0.267088393	0.387740612	-0.059862529	0.076657311
MF	Microglia	Braak3_vs_Braak012	Microglia_CCL4	0.72955683	0.730073439	3.49E-06	0.00254999	0.022949911	0.079854965	0.051403434	0.847124579	0.31156336	0.582888892	0.062176857	0.24769719	0.569153212	1	0.423831901	1.524819594	-0.794051994	0.247423135
MF	Microglia	Braak3_vs_Braak012	Microglia_CD74_BTF	0.375022399	0.350929239	0.98491787	0.939430058	1	-0.249000261	0.31109535	-0.00635944	-0.013754639	0.496507964	0.058904033	0.187791615	0.940238978	1	-0.258460001	0.730486097	-0.624764055	0.017644542
MF	Microglia	Braak3_vs_Braak012	Microglia_CD83_WIPI1	0.266310484	0.767534591	0.333477279	0.151182902	1	-0.462258752	-0.166592611	-0.437387096	-0.38610278	0.251769922	0.65572981	0.746169425	0.254483205	1	-0.77402122	-0.289210989	-0.292999668	-0.473610627
MF	Microglia	Braak3_vs_Braak012	Microglia_CR1	0.895349444	0.216454702	0.778175419	0.349488118	1	0.034892079	0.353151124	0.081766974	0.151116018	0.856701853	0.078164226	3.46E-06	0.125509472	1	-0.046562857	0.621140338	-1.68585995	-0.276682213
MF	Microglia	Braak3_vs_Braak012	Microglia_FCGR1B	0.86947721	0.379020786	0.005185368	0.292699345	1	-0.073802136	-0.34871991	1.116561515	0.25089366	0.656336279	0.905039891	4.27E-06	0.001204858	0.010843726	0.236404633	0.055031369	1.920914253	0.866187256
MF	Microglia	Braak3_vs_Braak012	Microglia_GPNMB	0.227503001	0.339734788	0.49727092	0.139728615	1	0.704155695	0.405109892	0.197921056	0.328153347	0.245832075	0.613723211	0.977961697	0.53392638	1	0.920987278	0.311542283	0.008611685	0.163335473
MF	Microglia	Braak3_vs_Braak012	Microglia_HSPA6	0.018031432	0.555939231	8.76E-05	0.113355778	1	0.615847859	0.301134474	-0.726935569	-0.22926982	0.407242403	0.293414935	0.025362678	0.498891462	1	1.179218548	0.909693291	-1.608927008	-0.348789372
MF	Microglia	Braak3_vs_Braak012	Microglia_MKI67	0.041733851	0.228421524	0.69646502	0.092636913	0.833732216	-0.920017555	-0.233821554	-0.077420578	-0.223092299	0.011835082	0.918286278	0.2473896	0.028829415	0.259464735	-1.60451258	-0.067654122	-1.223868354	-0.919277366
MF	Microglia	Braak3_vs_Braak012	Microglia_PRDM11	0.306872094	0.040021343	0.002614398	0.190096325	1	0.271477065	-0.89487336	1.207526092	0.258740308	0.733993833	0.182651525	0.035730814	0.156781334	1	0.115873864	-0.61591165	-1.128645059	-0.346042494
MF	Oligodendrocytes	Braak3_vs_Braak012	Oligodendrocytes_ARHGAP24	0.552578991	0.015041224	3.19E-17	4.40E-06	1.76E-05	0.145689865	-0.505043915	1.470234777	0.538322212	0.898693072	0.011193077	0.984009399	0.059140669	0.236562676	0.053260582	-0.736439849	0.013367251	-0.423825545
MF	Oligodendrocytes	Braak3_vs_Braak012	Oligodendrocytes_EPHB2	0.215752689	0.869734998	2.36E-07	0.006062994	0.024251975	-0.244924298	0.021174929	-1.149753205	-0.266891053	0.143366698	0.124924211	0.386251873	0.961804574	1	-0.408255447	0.348260976	-0.607931152	0.008177873
MF	Oligodendrocytes	Braak3_vs_Braak012	Oligodendrocytes_PTPRE	0.954603533	0.088621898	0.208684533	0.21656865	0.866274601	0.004210834	-0.380071479	-0.086268736	-0.060643124	0.967298674	0.365315325	0.641769202	0.855359177	1	0.008099094	-0.53128425	0.077227084	0.022641696
MF	Oligodendrocytes	Braak3_vs_Braak012	Oligodendrocytes_sGCZ	0.686361382	0.682631821	0.036945563	0.059140156	0.236560623	0.053181758	0.156351355	0.237586843	0.158587587	0.599277069	0.044838574	0.00394138	0.004416963	0.01766785	0.141002377	1.68116812	0.71100954	0.50521575
MF	Vascular	Braak3_vs_Braak012	Vasc_Art_DKK2	3.55E-06	0.231875492	0.000233191	0.002103393	0.012620359	-3.2922663	0.415524506	-1.405715153	-0.743354336	0.000217165	0.212651049	0.002210625	0.250222529	1	-3.108794719	0.424648016	-3.041683949	-0.346033124
MF	Vascular	Braak3_vs_Braak012	Vasc_Cap_MFSD2A	0.617497479	0.327829749	0.836003093	0.681927824	1	-0.242334448	0.272461991	-0.084000133	0.085054996	0.279788939	0.346613635	0.043130642	0.019057889	0.114347334	0.698153982	0.238813756	0.44868633	0.379087404
MF	Vascular	Braak3_vs_Braak012	Vasc_Fib_GPC3	0.053357977	0.987172889	0.331557791	0.985985446	1	2.160513656	-0.007203446	-0.540437853	-0.005852308	0.001042674	0.701587138	0.370763843	0.455235071	1	3.374107999	-0.216912127	-0.946539402	0.335318861
MF	Vascular	Braak3_vs_Braak012	Vasc_Peri_PDGFRB	0.000191898	0.581199686	0.00759129	0.648751676	1	-1.642479876	-0.130137814	0.868479814	-0.079809772	0.002356473	0.049696758	0.386617041	0.015232219	0.091393312	-1.513535468	-0.389823064	0.405041595	-0.416486022
MF	Vascular	Braak3_vs_Braak012	Vasc_SMC_MYH11	0.982174704	0.007107559	0.617135833	0.071672701	0.430036206	-0.018734388	0.802879616	-0.204519437	0.417224125	0.865000028	0.107238951	0.964777295	0.306075925	1	-0.111825217	0.902189675	0.038826438	0.392706927
MF	Vascular	Braak3_vs_Braak012	Vasc_Ven_PKHD1L1	0.004567621	0.325483158	0.291198909	0.367443032	1	-1.744280554	-0.358054343	0.338578845	-0.202021334	0.277534187	0.335936407	0.872138498	0.289222806	1	-0.721944353	-0.337397439	0.07860531	-0.277485235
MF	Astrocytes	Braak4_vs_Braak012	Astrocytes_CD44_CCDC85A	0.014381359	0.994781268	0.165472227	0.930805789	1	1.105672713	0.001966978	-0.386726702	0.016174665	0.65673975	0.970323539	0.610110876	0.954478799	1	0.314762952	-0.019181972	-0.364223857	-0.020551412
MF	Astrocytes	Braak4_vs_Braak012	Astrocytes_CD44_KCNQ3	0.496756218	0.717278955	0.001478686	0.023663769	0.165646381	-0.378459878	-0.059784579	-0.72089366	-0.293681913	0.029953852	0.005013778	0.148460911	0.798244671	1	-1.795639758	1.617788191	-1.28042046	0.106659718
MF	Astrocytes	Braak4_vs_Braak012	Astrocytes_CTX_SMAD9_RERG	0.220755261	0.056042668	0.760389555	0.079801626	0.558611385	0.304908005	0.653961479	0.065588291	0.257497152	0.176315447	0.088434506	0.278961443	0.540656897	1	-0.224144943	0.390583253	-0.261214873	-0.071806035
MF	Astrocytes	Braak4_vs_Braak012	Astrocytes_CTX_WIF1_VAV3	0.202137029	0.145395016	3.95E-05	1.01E-05	7.09E-05	0.964029652	0.588781382	1.111729551	0.951238878	0.683776121	0.431233091	0.122497964	0.122766986	0.859368901	0.289771834	0.31410035	0.921402484	0.463955466
MF	Astrocytes	Braak4_vs_Braak012	Astrocytes_SERPINH1	0.000797292	0.218901205	0.007731852	0.014162229	0.099135603	1.766254587	-0.476558118	1.024690058	0.594657239	0.00177154	0.000221713	0.080834038	0.834158181	1	3.455293198	-3.369758743	1.940249853	0.124476674
MF	Astrocytes	Braak4_vs_Braak012	Astrocytes_WIF1_USH1C	0.804484962	0.682684043	0.04842784	0.219077182	1	-0.083842418	0.165687556	0.695982565	0.257122229	NA	NA	NA	NA	NA	NA	NA	NA	NA
MF	GABAergicNeurons	Braak4_vs_Braak012	Gaba_LAMP5_ROR2_LCP2	0.952361284	0.891897194	0.720813328	0.825909045	1	-0.006430099	0.03494858	0.044754703	0.017112507	0.583742993	0.764959543	0.661354917	0.935004068	1	-0.059975462	0.053684073	0.081185321	-0.006805551
MF	GABAergicNeurons	Braak4_vs_Braak012	Gaba_NDNF_RELN	0.696683084	0.449726696	0.226066118	0.547046372	1	-0.091177216	0.168948657	-0.218003822	-0.072427942	0.546458027	0.988106273	0.437038166	0.911483147	1	-0.152627397	-0.002632068	0.363090197	-0.015376119
MF	GABAergicNeurons	Braak4_vs_Braak012	Gaba_PVALB_COL15A1	0.433844168	0.499015451	3.59E-05	6.21E-05	0.000993492	0.26640674	0.148991297	0.497626729	0.404184393	0.521861328	0.950566081	0.973294222	0.745428679	1	0.245929235	0.011982253	0.012215311	0.050666287
MF	GABAergicNeurons	Braak4_vs_Braak012	Gaba_PVALB_GULP1_GRIK3	0.585707082	0.388849221	0.925976046	0.531019213	1	0.069163201	0.170380782	-0.011079228	0.049836255	0.538626789	0.416042406	0.348807191	0.713202688	1	0.079988407	0.116412737	-0.147861863	0.030207683
MF	GABAergicNeurons	Braak4_vs_Braak012	Gaba_PVALB_SLCO4C1	0.526846837	0.221463933	0.621245056	0.687366808	1	-0.074578752	0.436996299	-0.122207209	-0.041035551	0.42200305	0.316742304	0.978010418	0.904383657	1	-0.105671166	0.201929842	-0.004672307	-0.011099816
MF	GABAergicNeurons	Braak4_vs_Braak012	Gaba_SST_CHODL	0.16658886	0.682193946	3.56E-06	8.86E-05	0.001417813	-0.217729802	-0.048142751	-0.499991556	-0.278106702	0.080850829	0.391226958	0.07336545	0.016060981	0.256975703	-0.472365653	-0.284047283	-0.985757653	-0.471523813
MF	GABAergicNeurons	Braak4_vs_Braak012	Gaba_SST_PRKG2	0.970218968	0.271217027	0.856237153	0.568277515	1	0.005682211	0.265686713	0.024155643	0.052848882	0.888766862	0.428192512	0.63139805	0.986153742	1	-0.019359362	0.133057759	-0.065740682	0.001461993
MF	GABAergicNeurons	Braak4_vs_Braak012	Gaba_VIP	0.931308508	0.269575416	0.007524365	0.06580176	1	0.008048136	0.316273196	0.354197462	0.135689933	0.645371703	0.594676217	0.245738792	0.69132737	1	-0.045637177	0.086195273	0.205412333	0.030299599
MF	GlutamatergicNeurons	Braak4_vs_Braak012	GlutamatergicNeurons_L23_CUX2_LINC01500	0.136854952	0.778673662	0.093725349	0.891588317	1	-0.350556934	0.069163374	0.459528301	0.019708759	0.023529716	0.947864927	0.001866036	0.635310747	1	-0.472132022	0.016792814	1.296231387	-0.071554791
MF	GlutamatergicNeurons	Braak4_vs_Braak012	GlutamatergicNeurons_L23_RORB_CUX2	0.623537987	0.305479912	0.597481235	0.820677196	1	-0.122894332	-0.278077927	0.074950232	-0.025476282	0.305221812	0.241514239	0.4103157	0.550418143	1	-0.227263529	-0.386456144	0.174722451	-0.083012242
MF	GlutamatergicNeurons	Braak4_vs_Braak012	GlutamatergicNeurons_L23_RORB_CUX2_CCDC68	0.427916257	0.577676949	0.318075572	0.332633079	1	-0.099365516	0.098302443	-0.087538205	-0.064471006	0.263295024	0.20065066	0.427641041	0.94877129	1	-0.099110931	0.225353508	0.140767525	-0.004644206
MF	GlutamatergicNeurons	Braak4_vs_Braak012	GlutamatergicNeurons_L23_RORB_CUX2_SYT2	0.667585522	0.221169325	0.41964954	0.268192919	1	-0.108361727	0.207062796	0.148410096	0.123647759	0.541941023	0.149484341	0.690276225	0.461609799	1	-0.126164582	0.284811485	0.103418809	0.092151035
MF	GlutamatergicNeurons	Braak4_vs_Braak012	GlutamatergicNeurons_L23_RORB_CUX2_TGFBR3L	0.482545925	0.71877001	0.010745889	0.186653521	1	-0.136407514	0.094805121	0.497797607	0.161105767	0.597055797	0.44536307	0.008290077	0.135762119	1	-0.175842981	0.407158799	1.049619119	0.343341543
MF	GlutamatergicNeurons	Braak4_vs_Braak012	GlutamatergicNeurons_L5_POU3F1	0.413634964	0.929760139	0.007320811	0.385057034	1	0.069699291	-0.010774652	-0.307077649	-0.05183797	0.256671173	0.21699521	0.387259145	0.427288299	1	0.494963115	0.494700859	-0.328598433	0.185051598
MF	GlutamatergicNeurons	Braak4_vs_Braak012	GlutamatergicNeurons_L5_RORB_CLMP_CACNG5	0.693327818	0.196916218	0.27202818	0.351735293	1	-0.034189671	0.258615596	0.075075668	0.048283	0.612728736	0.232158317	0.511458855	0.856550725	1	-0.03611145	0.218196789	-0.192743907	-0.011715605
MF	GlutamatergicNeurons	Braak4_vs_Braak012	GlutamatergicNeurons_L5_RORB_COL22A1	0.557495789	0.472105354	4.72E-08	5.42E-06	8.13E-05	0.089958454	-0.190614247	0.511532369	0.348037561	0.30348065	0.356772272	2.56E-08	6.25E-06	9.38E-05	0.195751902	-0.482415695	0.928799678	0.550952894
MF	GlutamatergicNeurons	Braak4_vs_Braak012	GlutamatergicNeurons_L5_RORB_FSHR	0.586857982	0.769943991	1.10E-69	7.72E-54	1.16E-52	0.308266369	0.040396894	1.381908964	1.044964468	0.729089905	0.413213726	0.100911827	0.183336766	1	0.166130041	0.134922215	0.829285425	0.198261557
MF	GlutamatergicNeurons	Braak4_vs_Braak012	GlutamatergicNeurons_L5_RORB_THEMIS_ADGRL4	0.336313934	0.350277233	0.200640962	0.072523374	1	-0.161601802	-0.131567556	-0.237866689	-0.16764727	0.273323791	0.969889054	0.24916347	0.238255286	1	-0.203973851	0.008151783	-0.400268836	-0.154097826
MF	GlutamatergicNeurons	Braak4_vs_Braak012	GlutamatergicNeurons_L56_NPSR1	0.621108556	0.389473317	0.99233947	0.637499825	1	-0.131585803	-0.170328891	0.000849487	-0.036420919	0.936536117	0.518384698	0.557615703	0.430982188	1	-0.021435319	-0.161718736	-0.087396414	-0.091077081
MF	GlutamatergicNeurons	Braak4_vs_Braak012	GlutamatergicNeurons_L6_RORB_THEMIS_PXDN	0.257450733	0.181669022	1.12E-06	0.039581752	0.593726284	0.45319584	0.265996268	-0.93862954	-0.269386162	0.376279549	0.312744014	7.88E-07	0.004975551	0.074633261	0.336086576	0.295552345	-1.014188221	-0.431811674
MF	GlutamatergicNeurons	Braak4_vs_Braak012	GlutamatergicNeurons_L6_SULF1_SGCG	0.132764049	0.333162236	4.94E-05	0.000523821	0.00785732	0.592602316	-0.212052662	-0.503820188	-0.361302574	0.190730652	0.655920948	0.000399101	0.028055497	0.420832462	0.554718897	-0.118958135	-0.848068843	-0.360994451
MF	GlutamatergicNeurons	Braak4_vs_Braak012	GlutamatergicNeurons_L6_THEMIS_POSTN	0.054698131	0.508365646	0.48761151	0.678687808	1	0.446766689	-0.077429296	-0.050409183	-0.024709863	0.127904523	0.696335849	0.199664807	0.891165023	1	0.75441872	0.083349724	-0.40339536	0.022772028
MF	GlutamatergicNeurons	Braak4_vs_Braak012	GlutamatergicNeurons_L6b_CTGF	0.191524734	0.978725849	0.000651031	0.024681448	0.370221719	0.575554241	0.00700661	-0.607908265	-0.314278737	0.347766522	0.992692987	0.019981359	0.282635251	1	0.407022146	-0.003276232	-0.742928349	-0.224307917
MF	Microglia	Braak4_vs_Braak012	Microglia_CCL4	0.838818918	0.619669847	0.006418754	0.25481576	1	-0.02859559	0.056287596	0.692498384	0.094947947	0.931804059	0.729513922	0.674729004	0.759917373	1	-0.054981287	0.249169674	0.524275694	0.136814639
MF	Microglia	Braak4_vs_Braak012	Microglia_CD74_BTF	0.603091588	0.294380868	0.068311328	0.911536717	1	0.126122644	0.336963405	-0.69763985	0.019193114	0.877127236	0.313525642	0.539804926	0.772394623	1	-0.04254902	0.358989374	-0.428813845	0.060141575
MF	Microglia	Braak4_vs_Braak012	Microglia_CD83_WIPI1	0.580985119	0.670351985	0.750840856	0.616045877	1	-0.217867304	-0.1787476	0.202154159	-0.131435495	0.266360003	0.010136542	0.066871242	0.047559043	0.428031387	-0.68626262	-1.247048904	2.073606921	-0.71609764
MF	Microglia	Braak4_vs_Braak012	Microglia_CR1	0.481510596	0.963405449	0.845868857	0.78694964	1	0.181402691	-0.012172694	-0.049927162	0.040551468	0.634267225	0.771489298	0.731443928	0.992069356	1	-0.136249573	0.116701426	0.119021864	0.001923643
MF	Microglia	Braak4_vs_Braak012	Microglia_FCGR1B	0.976729292	0.584894755	0.165897051	0.407644325	1	0.012780031	-0.1937169	0.305572849	0.142598494	0.388930149	0.852975153	0.533286435	0.332265468	1	0.403742299	0.088540215	0.279126076	0.259903415
MF	Microglia	Braak4_vs_Braak012	Microglia_GPNMB	0.074011573	0.002788116	0.012050579	0.245438842	1	1.033510847	0.945407673	-0.875871318	0.252211735	0.173689973	0.208463038	0.053932183	0.971950333	1	1.074220345	0.599794165	-0.829316354	-0.010412897
MF	Microglia	Braak4_vs_Braak012	Microglia_HSPA6	0.000776069	0.571923655	3.21E-12	0.000355652	0.003200872	1.262951296	0.173455959	-1.442471349	-0.55743048	0.004850632	0.318300065	0.033083386	0.507664048	1	3.136582506	-0.838492003	-1.731663456	-0.342673972
MF	Microglia	Braak4_vs_Braak012	Microglia_MKI67	0.029761145	0.164676026	0.142074996	0.013715086	0.123435773	-0.952575434	-0.193804361	-0.291329716	-0.272166953	1.97E-05	0.373976975	0.164551919	9.45E-05	0.000850556	-2.44110646	-0.51090276	-1.685973487	-1.501161761
MF	Microglia	Braak4_vs_Braak012	Microglia_PRDM11	0.798736349	0.201839575	0.157448311	0.145765385	1	-0.092645631	0.476421225	0.433069882	0.288585249	0.371240321	0.710465181	0.835503305	0.603114657	1	-0.329918816	0.176053205	-0.118437198	-0.1348506
MF	Oligodendrocytes	Braak4_vs_Braak012	Oligodendrocytes_ARHGAP24	0.248972035	0.466532269	2.41E-26	7.24E-17	2.89E-16	0.287833264	0.140824717	1.659565232	0.91179628	0.556288931	0.403332758	0.542094596	0.827819977	1	0.269284347	-0.223269257	0.436250178	-0.04776276
MF	Oligodendrocytes	Braak4_vs_Braak012	Oligodendrocytes_EPHB2	0.402558308	0.39709218	7.70E-06	0.002039568	0.008158273	-0.170147743	-0.120797218	-1.019567474	-0.320535046	0.610258023	0.185643846	0.126994838	0.091332597	0.365330389	-0.135476489	-0.332765756	-0.949958219	-0.295910889
MF	Oligodendrocytes	Braak4_vs_Braak012	Oligodendrocytes_PTPRE	0.688087676	0.793718231	0.91701893	0.899817167	1	-0.046979441	0.027649781	-0.008845111	-0.007253781	0.475413258	0.43490374	0.35050491	0.600533902	1	-0.17442222	0.212285482	-0.255632004	-0.079292646
MF	Oligodendrocytes	Braak4_vs_Braak012	Oligodendrocytes_sGCZ	0.710993077	0.97209668	0.00793445	0.174264804	0.697059217	0.046838084	-0.004063282	0.469409388	0.104611097	0.406257639	0.815641085	0.018947238	0.126093749	0.504374997	0.195865984	-0.10654411	1.106555726	0.292957244
MF	Vascular	Braak4_vs_Braak012	Vasc_Art_DKK2	1.35E-06	0.960849354	0.000224808	5.35E-05	0.000320958	-3.657871808	0.016649384	-1.015769723	-0.831063727	0.000388116	0.92974779	0.000968543	0.003581351	0.021488107	-3.427784159	0.032260729	-1.515651975	-0.799357859
MF	Vascular	Braak4_vs_Braak012	Vasc_Cap_MFSD2A	0.649047979	0.723862878	0.469736033	0.84954601	1	-0.226570184	-0.071064933	0.332266183	-0.032782568	0.061795471	0.172413785	0.964313857	0.425996149	1	1.257079921	-0.237126128	-0.016549508	-0.121926931
MF	Vascular	Braak4_vs_Braak012	Vasc_Fib_GPC3	0.15401137	0.849701916	0.092776197	0.583203621	1	1.744632134	0.081263442	-0.84391416	-0.172889666	0.003255943	0.738897044	0.536508918	0.522437865	1	3.299510512	-0.20449919	-0.551351108	0.294749943
MF	Vascular	Braak4_vs_Braak012	Vasc_Peri_PDGFRB	9.38E-05	0.826666619	1.08E-06	0.092530091	0.555180547	-1.777713209	0.072727759	1.453991307	0.33547194	0.020252349	0.377805216	0.415977562	0.9523699	1	-1.14730609	0.223281937	0.440675509	0.012426743
MF	Vascular	Braak4_vs_Braak012	Vasc_SMC_MYH11	0.654382186	0.539890644	0.316171717	0.386365833	1	-0.426065894	0.192768162	0.551467394	0.227330503	0.489609886	0.448968162	0.221000187	0.559876981	1	-0.476622262	0.392531238	1.452454495	0.228120951
MF	Vascular	Braak4_vs_Braak012	Vasc_Ven_PKHD1L1	5.58E-05	0.64481197	0.474139625	0.027798582	0.166791492	-2.459490154	-0.147702569	-0.237962147	-0.474788849	0.067569926	0.971919192	0.164934766	0.175882793	1	-1.335614629	-0.012142109	-0.851349494	-0.376297416
MF	Astrocytes	Braak56_vs_Braak012	Astrocytes_CD44_CCDC85A	0.53196501	0.36508237	0.777168189	0.699036024	1	0.282217761	-0.362353339	-0.077270158	-0.07800257	0.916314863	0.580387395	0.616899847	0.960170975	1	-0.07333998	0.329727259	-0.385858627	0.019520991
MF	Astrocytes	Braak56_vs_Braak012	Astrocytes_CD44_KCNQ3	0.060634444	0.096548107	9.02E-06	0.000720858	0.005046006	-1.041685192	0.458999581	-0.705855631	-0.452237393	0.024184953	0.0005576	0.087651134	0.727886984	1	-1.868725787	2.384619607	-1.883323858	0.16639592
MF	Astrocytes	Braak56_vs_Braak012	Astrocytes_CTX_SMAD9_RERG	0.528052936	0.835614081	0.463502048	0.95441633	1	-0.134205639	0.072579656	0.195128035	0.008579141	0.078226439	0.394689885	0.547994951	0.165549667	1	-0.185440743	0.200394727	-0.169110427	-0.126138491
MF	Astrocytes	Braak56_vs_Braak012	Astrocytes_CTX_WIF1_VAV3	0.310046457	0.963081	5.51E-05	0.000308679	0.002160754	0.735134073	0.019622945	1.047973567	0.764371403	0.226051965	0.971568422	0.357762427	0.298753411	1	0.82142802	0.014561779	0.524943973	0.310054531
MF	Astrocytes	Braak56_vs_Braak012	Astrocytes_SERPINH1	0.529715671	0.752655163	0.000980691	0.013953629	0.097675402	0.192915167	-0.136403432	0.910368801	0.456068984	0.927193197	0.207334204	0.447923026	0.918189461	1	-0.169279469	-1.202135775	0.491266273	-0.052845849
MF	Astrocytes	Braak56_vs_Braak012	Astrocytes_WIF1_USH1C	0.009156025	0.522071397	1.30E-05	0.579893111	1	-0.84149297	-0.243744861	1.520466198	0.111347479	NA	NA	NA	NA	NA	NA	NA	NA	NA
MF	GABAergicNeurons	Braak56_vs_Braak012	Gaba_LAMP5_ROR2_LCP2	0.500588994	0.45232704	0.673103479	0.858902294	1	-0.05091318	0.154327077	0.070407911	-0.011605342	0.725048877	0.90773728	0.173126605	0.502563085	1	0.02932024	-0.019021707	0.310580319	0.047378415
MF	GABAergicNeurons	Braak56_vs_Braak012	Gaba_NDNF_RELN	0.537601509	0.565046982	6.61E-05	0.016258693	0.260139093	-0.152231318	0.144004798	-0.94671401	-0.339425555	0.898245088	0.639790756	0.76551054	0.880556417	1	-0.032352758	0.105894548	-0.143736468	0.023920797
MF	GABAergicNeurons	Braak56_vs_Braak012	Gaba_PVALB_COL15A1	0.895114934	0.624084375	0.003451329	0.012438363	0.199013808	-0.044374817	0.102969633	0.417093796	0.278341881	0.903984751	0.887553456	0.783341318	0.773255434	1	0.046732581	0.030058605	0.098856458	0.047671083
MF	GABAergicNeurons	Braak56_vs_Braak012	Gaba_PVALB_GULP1_GRIK3	0.197160662	0.239293198	0.317434469	0.284817864	1	-0.158169681	0.245256614	-0.106491643	-0.08024795	0.671769968	0.308001834	0.941469111	0.81205539	1	-0.055418399	0.185227021	0.008911909	0.018999122
MF	GABAergicNeurons	Braak56_vs_Braak012	Gaba_PVALB_SLCO4C1	0.004695376	0.679930378	0.277576825	0.005049415	0.08079064	-0.275230644	0.137105768	-0.320212578	-0.249718849	0.074816767	0.838973703	0.69945606	0.359081701	1	-0.223789489	0.044085947	0.055635162	-0.07959185
MF	GABAergicNeurons	Braak56_vs_Braak012	Gaba_SST_CHODL	0.065094852	0.835983666	0.002194213	0.002814827	0.045037227	-0.312874192	0.039276702	-0.418983313	-0.277391459	0.151325593	0.725878726	0.619956371	0.258561003	1	-0.475413248	0.180222779	-0.257363959	-0.277241137
MF	GABAergicNeurons	Braak56_vs_Braak012	Gaba_SST_PRKG2	0.345850565	0.38506484	0.140875873	0.235778788	1	-0.159843277	0.210078757	-0.228454189	-0.122663552	0.741799311	0.215127552	0.044870808	0.264203382	1	-0.050693805	0.216398035	-0.206366974	-0.085751221
MF	GABAergicNeurons	Braak56_vs_Braak012	Gaba_VIP	0.721975256	0.308433367	0.995909534	0.968877745	1	-0.041472938	0.298605938	0.000704953	0.003319683	0.58548325	0.650310374	0.831611944	0.474834281	1	0.062820722	0.080173584	0.034736569	0.059385072
MF	GlutamatergicNeurons	Braak56_vs_Braak012	GlutamatergicNeurons_L23_CUX2_LINC01500	0.044249025	0.852195306	0.910906867	0.105688769	1	-0.379530017	-0.058441307	-0.030126441	-0.2242404	0.195672333	0.870122848	0.053381235	0.838002291	1	-0.223637417	0.046056879	0.690401695	-0.027845119
MF	GlutamatergicNeurons	Braak56_vs_Braak012	GlutamatergicNeurons_L23_RORB_CUX2	0.655058338	0.242616073	0.852700005	0.602568658	1	-0.112881563	-0.416225362	0.031697539	-0.06845728	0.851837934	0.326584769	0.836918515	0.681419527	1	0.044479728	-0.372281684	-0.049408722	-0.063397166
MF	GlutamatergicNeurons	Braak56_vs_Braak012	GlutamatergicNeurons_L23_RORB_CUX2_CCDC68	0.624660988	0.583131407	0.249516191	0.186131497	1	-0.065620455	-0.104843506	-0.124974842	-0.102036534	0.401733851	0.978290157	0.966265463	0.49216225	1	0.078083199	0.005172501	0.006261028	0.050011546
MF	GlutamatergicNeurons	Braak56_vs_Braak012	GlutamatergicNeurons_L23_RORB_CUX2_SYT2	0.381731233	0.987503222	0.315535434	0.784890646	1	-0.226878065	-0.003244885	0.175280657	0.032404235	0.452548841	0.666309548	0.945505045	0.856606682	1	-0.163511054	0.102857355	0.016276474	-0.024078456
MF	GlutamatergicNeurons	Braak56_vs_Braak012	GlutamatergicNeurons_L23_RORB_CUX2_TGFBR3L	0.747114969	0.22668312	0.012969413	0.016567674	0.248515112	0.063731796	0.32227848	0.433640333	0.281418099	0.352735395	0.123478458	0.060107668	0.018640252	0.279603778	0.291386202	0.886820076	0.733718026	0.529341393
MF	GlutamatergicNeurons	Braak56_vs_Braak012	GlutamatergicNeurons_L5_POU3F1	0.587647757	0.993055524	0.168812695	0.737423542	1	0.042411579	0.001026705	-0.145050494	-0.01858797	0.056777487	0.462453853	0.485557575	0.323751129	1	0.787398406	0.255555158	-0.239499175	0.207569906
MF	GlutamatergicNeurons	Braak56_vs_Braak012	GlutamatergicNeurons_L5_RORB_CLMP_CACNG5	0.00051971	0.289091901	0.002974538	0.413713166	1	-0.316962553	0.223715829	0.177202891	0.039727508	0.008729786	0.564382911	0.878674077	0.0248264	0.372396004	-0.1940516	0.116648037	-0.047616073	-0.152225274
MF	GlutamatergicNeurons	Braak56_vs_Braak012	GlutamatergicNeurons_L5_RORB_COL22A1	0.968108755	0.745986344	5.09E-06	0.000819546	0.012293186	-0.006347105	-0.080127483	0.515905119	0.288868779	0.335710002	0.336128331	1.21E-05	0.000684644	0.010269662	0.191649382	-0.538352971	0.890790912	0.46837478
MF	GlutamatergicNeurons	Braak56_vs_Braak012	GlutamatergicNeurons_L5_RORB_FSHR	0.599555865	0.924441735	3.67E-49	1.10E-32	1.66E-31	0.295260163	-0.013080348	1.447212327	0.942881888	0.69323494	0.946841706	0.078087612	0.549125521	1	0.187498129	-0.011673834	0.920246811	0.093890189
MF	GlutamatergicNeurons	Braak56_vs_Braak012	GlutamatergicNeurons_L5_RORB_THEMIS_ADGRL4	0.17434015	0.563721702	0.354350195	0.119990049	1	-0.233526733	-0.06917886	-0.133690772	-0.126330421	0.639503779	0.550845378	0.461926091	0.33279509	1	-0.090651239	-0.130302461	-0.261720838	-0.129938603
MF	GlutamatergicNeurons	Braak56_vs_Braak012	GlutamatergicNeurons_L56_NPSR1	0.228721507	0.069943577	0.907705282	0.104290923	1	-0.269903437	-0.310622793	-0.015950168	-0.157214256	0.261153756	0.025452273	0.441219576	0.021822593	0.327338889	-0.260279491	-0.57957089	-0.164610601	-0.308155615
MF	GlutamatergicNeurons	Braak56_vs_Braak012	GlutamatergicNeurons_L6_RORB_THEMIS_PXDN	0.762915858	0.111375784	0.021135024	0.683201326	1	0.128754885	0.469970082	-0.637632411	-0.07446049	0.587324983	0.249565194	0.008606641	0.248796791	1	0.220189048	0.461300248	-0.672240443	-0.219603249
MF	GlutamatergicNeurons	Braak56_vs_Braak012	GlutamatergicNeurons_L6_SULF1_SGCG	0.904038829	0.968004965	0.330073496	0.402439458	1	-0.050385734	0.011160912	-0.145071328	-0.104893007	0.848464905	0.688804632	0.099950895	0.410347391	1	0.089359451	0.158542785	-0.522297935	-0.18019766
MF	GlutamatergicNeurons	Braak56_vs_Braak012	GlutamatergicNeurons_L6_THEMIS_POSTN	0.189332705	0.304375065	0.197520454	0.053601139	0.804017081	0.292755277	0.179684451	0.103974887	0.134347977	0.169157192	0.246720557	0.513618323	0.337751678	1	0.709038503	0.294485677	-0.207980801	0.177714694
MF	GlutamatergicNeurons	Braak56_vs_Braak012	GlutamatergicNeurons_L6b_CTGF	0.753203035	0.332457391	0.610935989	0.977233793	1	-0.146605716	0.296272334	-0.111344787	0.00474456	0.855650968	0.456571106	0.587361097	0.987004166	1	-0.085526339	0.328471485	-0.237918894	0.004224916
MF	Microglia	Braak56_vs_Braak012	Microglia_CCL4	0.630355444	0.574387315	0.652705793	0.891662314	1	-0.050178796	0.074896821	0.092485457	0.010389077	0.164819035	0.467064553	0.691016714	0.442284467	1	-0.541498524	0.697711303	0.327557724	-0.254156408
MF	Microglia	Braak56_vs_Braak012	Microglia_CD74_BTF	0.346992524	0.421146334	0.010182285	0.895725482	1	0.179428376	0.212057413	-0.738260417	-0.01783935	0.105322089	0.802663821	0.290076451	0.262103131	1	0.308920113	0.080472304	-0.536784296	0.175108022
MF	Microglia	Braak56_vs_Braak012	Microglia_CD83_WIPI1	0.184260762	0.297371482	0.64306127	0.595956718	1	-0.509004034	0.481905598	-0.264123981	-0.138961163	0.193694337	0.587924124	0.115387863	0.455924829	1	-0.707818519	-0.290266291	1.843534371	-0.270700905
MF	Microglia	Braak56_vs_Braak012	Microglia_CR1	0.552676043	0.802885021	0.497818655	0.91708907	1	0.140688694	-0.076957168	-0.19489181	-0.016371716	0.876819812	0.895607527	0.742450927	0.834621463	1	0.037732195	-0.050572291	0.126428879	0.037889229
MF	Microglia	Braak56_vs_Braak012	Microglia_FCGR1B	0.23171506	0.899282733	0.404197673	0.22157074	1	-0.43824984	-0.044017485	-0.32191268	-0.258101986	0.684357183	0.598427629	0.628635892	0.862695457	1	-0.192862376	0.236410812	-0.247439468	-0.047553784
MF	Microglia	Braak56_vs_Braak012	Microglia_GPNMB	0.071172557	0.000158452	0.329093335	0.013666541	0.122998865	1.038061297	1.29394354	-0.322870276	0.542245645	0.157653537	0.050114125	0.895818716	0.083540666	0.751865992	1.135127866	1.004622492	0.052160582	0.506910964
MF	Microglia	Braak56_vs_Braak012	Microglia_HSPA6	0.002186295	0.057571774	1.13E-15	0.018681853	0.168136679	0.59405929	0.760654417	-1.687588609	-0.316056088	0.446847379	0.632651865	0.019652597	0.263974358	1	1.102470252	0.44613957	-1.761195447	-0.607718648
MF	Microglia	Braak56_vs_Braak012	Microglia_MKI67	0.042347673	0.140691756	1.10E-05	1.85E-05	0.000166725	-0.899863898	-0.212792684	-0.790871159	-0.467374602	0.005072321	0.06127288	0.121153774	0.000288978	0.002600805	-1.464288192	-1.134020303	-2.387221819	-1.389307477
MF	Microglia	Braak56_vs_Braak012	Microglia_PRDM11	0.451782045	0.855388613	0.170228086	0.229387983	1	0.178296632	-0.070058801	0.428202908	0.203643913	0.815818628	0.291315955	0.972118613	0.742563016	1	0.064989727	-0.496242963	-0.022049565	-0.073667794
MF	Oligodendrocytes	Braak56_vs_Braak012	Oligodendrocytes_ARHGAP24	0.421456418	0.580760616	1.30E-06	5.39E-05	0.00021578	0.205538854	0.144712277	0.927041674	0.534292968	0.458205762	0.934371605	0.885234967	0.600797995	1	0.319350595	0.025895494	0.102794671	0.125155915
MF	Oligodendrocytes	Braak56_vs_Braak012	Oligodendrocytes_EPHB2	0.015702107	0.216152661	3.85E-16	7.98E-11	3.19E-10	-0.474767894	-0.225300076	-1.724533045	-0.734565814	0.014940534	0.494872658	0.044733945	0.005044709	0.020178836	-0.721294311	-0.227565183	-1.283924187	-0.586929474
MF	Oligodendrocytes	Braak56_vs_Braak012	Oligodendrocytes_PTPRE	0.521882688	0.949972187	6.24E-14	1.11E-07	4.46E-07	-0.053060046	0.006507465	-0.551018779	-0.257719703	0.525144969	0.933633313	0.971034892	0.709243443	1	-0.136657048	0.021398164	-0.008284326	-0.049837401
MF	Oligodendrocytes	Braak56_vs_Braak012	Oligodendrocytes_sGCZ	0.466156112	0.525904223	0.99995331	0.436570093	1	0.079361209	0.098672984	-7.21E-06	0.056208667	0.163531494	0.959047294	0.0001805	0.002473429	0.009893715	0.272819624	-0.02345683	1.104456227	0.46496499
MF	Vascular	Braak56_vs_Braak012	Vasc_Art_DKK2	0.000225788	0.874938578	0.000167435	0.000155822	0.000934931	-2.748863777	-0.048526522	-1.044073889	-0.751612636	0.001489771	0.711036915	1.18E-06	0.000217841	0.001307044	-3.210880272	0.138388482	-2.032386472	-0.993169215
MF	Vascular	Braak56_vs_Braak012	Vasc_Cap_MFSD2A	0.158097443	0.642413932	0.631185104	0.394204064	1	0.714842303	0.112291817	-0.359702115	0.178520691	0.093754398	0.423928802	0.510277156	0.340876875	1	1.095409254	0.16970827	-0.341626824	0.179176757
MF	Vascular	Braak56_vs_Braak012	Vasc_Fib_GPC3	0.003322273	0.888516571	0.554847736	0.457905533	1	3.182453857	0.056916127	-0.416755944	0.248470268	0.000205052	0.721717698	0.856361438	0.324506711	1	3.798884469	-0.159785435	-0.163535487	0.368490697
MF	Vascular	Braak56_vs_Braak012	Vasc_Peri_PDGFRB	0.108240832	0.57488795	1.75E-07	0.049012902	0.294077409	-0.750344698	-0.150277256	1.715888686	0.373466102	0.010883996	0.44447009	0.143005121	0.264259595	1	-1.317126868	-0.180281881	0.825644555	-0.223835863
MF	Vascular	Braak56_vs_Braak012	Vasc_SMC_MYH11	0.933145427	0.546216769	0.216490275	0.257114134	1	0.065534839	0.182115736	0.599733805	0.275952314	0.33140099	0.52608821	0.432109142	0.757023648	1	-0.795200046	0.372264556	0.740489498	0.131711313
MF	Vascular	Braak56_vs_Braak012	Vasc_Ven_PKHD1L1	0.043819373	0.604337429	0.618023375	0.201036561	1	-1.540368804	-0.161649216	-0.177716043	-0.286902108	0.14918194	0.719572506	0.212441542	0.191903058	1	-1.248110739	-0.118753486	-0.805966573	-0.363763996
MF	Astrocytes	PHFtau_tangle_density	Astrocytes_CD44_CCDC85A	0.198785455	0.512974586	0.330953645	0.339269605	1	0.107963048	-0.05203807	0.061923253	0.040888536	0.223520673	0.559854576	0.515006527	0.883574998	1	-0.021593278	0.009424921	0.008644874	0.001300634
MF	Astrocytes	PHFtau_tangle_density	Astrocytes_CD44_KCNQ3	0.131693649	0.108972757	0.335528276	0.393835548	1	-0.119782787	0.100483536	0.059782638	0.032885127	0.027630557	0.33278465	0.54053288	0.557237806	1	-0.125976357	0.016277282	0.015678309	0.008009772
MF	Astrocytes	PHFtau_tangle_density	Astrocytes_CTX_SMAD9_RERG	0.979771764	0.758626357	0.397312383	0.790936808	1	-0.000933841	0.016927348	-0.048753605	-0.007166932	0.009173291	0.504126943	0.391650298	0.365250365	1	-0.018654642	0.002385712	-0.005044575	-0.002543166
MF	Astrocytes	PHFtau_tangle_density	Astrocytes_CTX_WIF1_VAV3	0.027686849	0.902156898	0.670030594	0.216504558	1	0.170370237	0.011183726	-0.038333013	0.060931463	0.002272384	0.801327275	0.312433818	0.320138036	1	0.039051161	0.003353181	-0.009547604	0.006564924
MF	Astrocytes	PHFtau_tangle_density	Astrocytes_SERPINH1	0.352077815	0.546199322	0.140573561	0.47555235	1	0.052827193	-0.056988608	-0.070104905	-0.024268636	0.044312231	0.143509883	0.265978483	0.008642888	0.060500215	-0.051997717	-0.072226023	-0.132692776	-0.059065475
MF	Astrocytes	PHFtau_tangle_density	Astrocytes_WIF1_USH1C	0.579992306	0.827236812	0.095882598	0.9504552	1	-0.032453458	-0.010387388	0.225803973	-0.002215439	NA	NA	NA	NA	NA	NA	NA	NA	NA
MF	GABAergicNeurons	PHFtau_tangle_density	Gaba_LAMP5_ROR2_LCP2	0.468427038	0.214935194	0.137971792	0.046383942	0.742143068	0.0311877	0.038873199	0.061803131	0.043116386	0.383534255	0.71673214	0.168744037	0.179649399	1	0.004720216	0.0010706	0.00589162	0.0029745
MF	GABAergicNeurons	PHFtau_tangle_density	Gaba_NDNF_RELN	0.339985985	0.867630232	2.98E-06	0.00067512	0.010801924	-0.054374628	0.007630887	-0.194077821	-0.09202919	0.876325522	0.756810124	0.054349172	0.408905084	1	-0.001640704	0.00194701	-0.017415035	-0.003829631
MF	GABAergicNeurons	PHFtau_tangle_density	Gaba_PVALB_COL15A1	0.671235793	0.691009015	0.879397815	0.608031811	1	0.031317117	0.014135926	0.005787063	0.012581389	0.337036668	0.921356293	0.68961327	0.999155146	1	0.01212392	0.000413381	-0.001607511	2.99E-06
MF	GABAergicNeurons	PHFtau_tangle_density	Gaba_PVALB_GULP1_GRIK3	0.528458114	0.243968885	0.524520505	0.552112913	1	-0.020081505	0.04040217	0.026515538	0.012154857	0.348464247	0.384554768	0.586384968	0.771194457	1	-0.005743207	0.004596682	0.004204807	0.001033509
MF	GABAergicNeurons	PHFtau_tangle_density	Gaba_PVALB_SLCO4C1	0.404782752	0.751557534	0.242643985	0.90802556	1	-0.028657474	-0.019010284	0.054816552	-0.002909406	0.802270665	0.145281198	0.001836078	0.142058605	1	-0.00156508	-0.007608708	0.011184733	0.00392623
MF	GABAergicNeurons	PHFtau_tangle_density	Gaba_SST_CHODL	0.335011911	0.794715723	0.113124607	0.932084659	1	-0.034886344	0.011814108	0.103754969	0.002213843	0.598594646	0.484630614	0.016452147	0.138153166	1	-0.009385714	0.009955954	0.041397737	0.013868052
MF	GABAergicNeurons	PHFtau_tangle_density	Gaba_SST_PRKG2	0.120789053	0.742546228	0.465356072	0.256601497	1	-0.060326796	0.013036378	-0.031110183	-0.02639705	0.074413411	0.824550173	0.181411488	0.128784053	1	-0.01264765	0.001083683	-0.005758988	-0.004467387
MF	GABAergicNeurons	PHFtau_tangle_density	Gaba_VIP	0.908625801	0.351647634	0.088415111	0.536350537	1	-0.004047766	0.041403058	-0.063782142	-0.013745574	0.646028713	0.649533692	0.055497202	0.607237041	1	0.002605467	0.001582341	-0.008777117	-0.00128048
MF	GlutamatergicNeurons	PHFtau_tangle_density	GlutamatergicNeurons_L23_CUX2_LINC01500	0.041408045	0.579369412	3.22E-05	9.89E-06	0.000148378	-0.150063271	-0.043957123	-0.178087444	-0.148259652	0.525253885	0.849031049	0.140366246	0.300096852	1	-0.012229502	0.001803429	-0.014809885	-0.006723765
MF	GlutamatergicNeurons	PHFtau_tangle_density	GlutamatergicNeurons_L23_RORB_CUX2	0.995177632	0.428624425	0.217892612	0.190325216	1	0.000437438	-0.061907005	-0.047761987	-0.041007521	0.424191897	0.800718634	0.104374337	0.210308031	1	0.010695297	-0.002179129	-0.007476875	-0.004869625
MF	GlutamatergicNeurons	PHFtau_tangle_density	GlutamatergicNeurons_L23_RORB_CUX2_CCDC68	0.433601791	0.697322714	0.128612821	0.099600267	1	-0.027855819	-0.01910355	-0.050531117	-0.035858711	0.99035316	0.997102633	0.688841554	0.807642583	1	-5.72E-05	2.59E-05	-0.00215077	-0.000773884
MF	GlutamatergicNeurons	PHFtau_tangle_density	GlutamatergicNeurons_L23_RORB_CUX2_SYT2	0.664674691	0.958946142	0.908096523	0.913427318	1	0.022624059	-0.002725508	-0.004217044	0.002832496	0.507814	0.938575363	0.949134317	0.689762835	1	0.005919455	0.000607223	0.000385956	0.00168771
MF	GlutamatergicNeurons	PHFtau_tangle_density	GlutamatergicNeurons_L23_RORB_CUX2_TGFBR3L	0.460920705	0.384869923	0.581945138	0.957035239	1	-0.047739281	0.033306434	-0.032217634	0.001547989	0.668802361	0.84952009	0.186037268	0.246505675	1	-0.007009362	-0.001716235	-0.011728134	-0.006845449
MF	GlutamatergicNeurons	PHFtau_tangle_density	GlutamatergicNeurons_L5_POU3F1	0.902942547	0.858597366	0.617764879	0.782463477	1	-0.002702004	0.002837502	0.013959747	0.00324119	0.208043686	0.944095897	0.1705348	0.227184624	1	0.017388589	-0.000486827	0.011841827	0.006085273
MF	GlutamatergicNeurons	PHFtau_tangle_density	GlutamatergicNeurons_L5_RORB_CLMP_CACNG5	0.008603707	0.159979186	0.97437016	0.437027797	1	-0.068567901	0.048771316	-0.000500661	-0.009702972	0.058816955	0.998119971	0.281805483	0.920488377	1	-0.009810368	9.96E-06	0.003610739	-0.000234016
MF	GlutamatergicNeurons	PHFtau_tangle_density	GlutamatergicNeurons_L5_RORB_COL22A1	0.565211959	0.991563084	0.340056574	0.306901122	1	-0.02472965	-0.000479093	-0.021530076	-0.01868059	0.371831199	0.432421566	0.615841485	0.970084131	1	-0.008073493	-0.009961975	0.00144137	0.000100365
MF	GlutamatergicNeurons	PHFtau_tangle_density	GlutamatergicNeurons_L5_RORB_FSHR	0.267303463	0.756313859	0.70695079	0.769057139	1	0.090551728	-0.008806703	0.012268591	0.006081604	0.972851563	0.420430437	0.412789092	0.795551557	1	0.000306477	-0.003572633	0.002308358	0.000595901
MF	GlutamatergicNeurons	PHFtau_tangle_density	GlutamatergicNeurons_L5_RORB_THEMIS_ADGRL4	0.007112243	0.761865427	0.955104377	0.191846404	1	-0.078849929	-0.006055323	0.001084544	-0.016360051	0.038016517	0.05710193	0.432815263	0.26625449	1	-0.016437831	-0.00782587	0.002427564	-0.002624495
MF	GlutamatergicNeurons	PHFtau_tangle_density	GlutamatergicNeurons_L56_NPSR1	0.071103186	0.111038997	0.161058525	0.005953567	0.089303499	-0.068888055	-0.050817415	-0.047598724	-0.05460704	0.288341595	0.002413364	0.979554067	0.011077133	0.166156996	-0.011300632	-0.016615752	0.000167986	-0.009929819
MF	GlutamatergicNeurons	PHFtau_tangle_density	GlutamatergicNeurons_L6_RORB_THEMIS_PXDN	0.949189687	0.51635681	0.160743074	0.194669968	1	0.004792641	0.055483715	0.086917839	0.054131078	0.668486056	0.571948621	0.15646252	0.127741708	1	0.005199292	0.007553075	0.011272191	0.009071858
MF	GlutamatergicNeurons	PHFtau_tangle_density	GlutamatergicNeurons_L6_SULF1_SGCG	0.446407189	0.944646532	0.157977265	0.133807069	1	0.054457642	0.004973054	0.048195678	0.042428652	0.6424513	0.752463535	0.196794422	0.168807552	1	0.006052462	0.004685249	0.008904685	0.007762228
MF	GlutamatergicNeurons	PHFtau_tangle_density	GlutamatergicNeurons_L6_THEMIS_POSTN	0.18938416	0.670686133	0.411771934	0.173630078	1	0.06104365	0.021253536	0.017585233	0.024673691	0.210629711	0.978294429	0.230961433	0.16063017	1	0.016589016	0.000255184	0.007156232	0.00660761
MF	GlutamatergicNeurons	PHFtau_tangle_density	GlutamatergicNeurons_L6b_CTGF	0.520662801	0.412155259	0.0556138	0.03261016	0.489152405	0.053750288	0.061766684	0.088816822	0.076339295	0.602084573	0.477636015	0.079280714	0.060300925	0.90451388	0.007930464	0.00943467	0.016581925	0.012905912
MF	Microglia	PHFtau_tangle_density	Microglia_CCL4	0.01344899	0.925099695	0.289590326	0.141721513	1	-0.114696236	0.00258186	-0.068654748	-0.032627863	0.00620688	0.707979041	0.979821824	0.320587364	1	-0.190310002	-0.008402037	-0.00076757	-0.017342848
MF	Microglia	PHFtau_tangle_density	Microglia_CD74_BTF	0.038649134	0.687018058	0.177141938	0.151766908	1	0.127630635	-0.019944483	0.121067529	0.050838569	0.013099856	0.266767597	0.63380163	0.491208815	1	0.034664932	-0.011010153	0.007579002	0.004961924
MF	Microglia	PHFtau_tangle_density	Microglia_CD83_WIPI1	0.243282825	0.685940224	0.366007597	0.993728107	1	-0.111766884	0.035177473	0.106511911	0.000444203	0.231158343	0.778790487	0.874197625	0.521609065	1	-0.033254857	-0.004761085	0.003564614	-0.007800332
MF	Microglia	PHFtau_tangle_density	Microglia_CR1	0.991697481	0.958428332	0.010776519	0.153256971	1	0.000483719	-0.003201813	0.137111623	0.043584352	0.747860552	0.906908778	0.11567537	0.397929451	1	0.003291335	-0.000883339	0.017312655	0.004497837
MF	Microglia	PHFtau_tangle_density	Microglia_FCGR1B	0.079388084	0.886429444	0.297148815	0.91003767	1	-0.182437657	-0.010234714	0.066852053	-0.004906141	0.034001095	0.480257724	0.743121278	0.408402608	1	-0.060312458	-0.009075552	0.003759547	-0.006776307
MF	Microglia	PHFtau_tangle_density	Microglia_GPNMB	0.022746556	4.33E-05	0.130263947	1.27E-06	1.14E-05	0.184104241	0.244703457	0.155077586	0.210945603	0.002196664	0.046358895	0.331523702	0.00042642	0.003837776	0.036074351	0.019015634	0.013480245	0.023046462
MF	Microglia	PHFtau_tangle_density	Microglia_HSPA6	0.952046515	0.511273805	0.996357992	0.695702374	1	0.003754957	0.051916372	-0.000387023	0.016592451	0.038382962	0.664262683	0.211744102	0.477766332	1	-0.040365789	-0.014725432	0.024519164	-0.009093525
MF	Microglia	PHFtau_tangle_density	Microglia_MKI67	0.642913865	0.711805892	0.790575193	0.578689904	1	-0.044197242	-0.013329982	-0.00979945	-0.013828452	0.757399053	0.369878829	0.414883153	0.292996841	1	0.018939965	-0.022268255	-0.027222445	-0.019927838
MF	Microglia	PHFtau_tangle_density	Microglia_PRDM11	0.684874674	0.707772657	0.856785676	0.698013126	1	0.031020624	0.02907004	-0.017021462	0.018294166	0.613657421	0.647044211	0.098073039	0.451383928	1	0.009194454	0.005796161	-0.01611103	-0.005352338
MF	Oligodendrocytes	PHFtau_tangle_density	Oligodendrocytes_ARHGAP24	0.065670082	0.37731287	0.938892297	0.105926243	0.423704973	0.085847208	0.050195558	0.003582243	0.046154809	0.103369393	0.133664907	0.053130076	0.672088642	1	0.019633791	0.013856966	-0.016846605	0.002374637
MF	Oligodendrocytes	PHFtau_tangle_density	Oligodendrocytes_EPHB2	0.123329323	0.222578428	0.17287617	0.016913537	0.067654147	-0.053756754	-0.049360557	-0.05624381	-0.053150872	0.055308819	0.560876217	0.129507267	0.023810999	0.095243995	-0.022370348	-0.006416169	-0.021482043	-0.015772339
MF	Oligodendrocytes	PHFtau_tangle_density	Oligodendrocytes_PTPRE	0.900014026	0.823041066	0.934390984	0.979494462	1	-0.00284257	0.004736588	-0.002197295	0.000343881	0.29754449	0.87888408	0.040673369	0.387580692	1	-0.009199399	0.001598381	0.015145986	0.004310657
MF	Oligodendrocytes	PHFtau_tangle_density	Oligodendrocytes_sGCZ	0.405242665	0.87671826	0.310989145	0.222605799	0.890423196	0.025094187	0.005939614	0.029774883	0.022493253	0.960064667	0.361374802	0.416369277	0.409444446	1	0.00050943	-0.022872279	-0.00591129	-0.004749999
MF	Vascular	PHFtau_tangle_density	Vasc_Art_DKK2	0.799468681	0.357650001	0.485032067	0.286653463	1	0.046581213	-0.051481454	-0.040300825	-0.041818818	0.363731666	0.464455354	0.001006235	0.010567708	0.063406251	0.023256126	-0.006086857	-0.027639803	-0.014729857
MF	Vascular	PHFtau_tangle_density	Vasc_Cap_MFSD2A	0.903134111	0.335476255	0.500513723	0.611071203	1	-0.010471828	0.049359517	-0.087543063	0.021207079	0.679741089	0.004611379	0.082897578	0.136275223	0.817651339	-0.005201035	0.014185057	-0.016879563	0.006254326
MF	Vascular	PHFtau_tangle_density	Vasc_Fib_GPC3	0.327937234	0.459967021	0.050552167	0.473439101	1	0.267549267	-0.060691999	0.23424178	0.047141048	0.300374336	0.427881982	0.024932355	0.110066938	0.66040163	0.035209283	-0.01156954	0.022671376	0.012899471
MF	Vascular	PHFtau_tangle_density	Vasc_Peri_PDGFRB	0.451757465	0.396707177	0.015970527	0.366306487	1	0.064426651	-0.045679458	0.1958364	0.035934657	0.700550071	0.013141093	0.242995714	0.194268862	1	0.004772043	-0.012326774	0.009456087	-0.005204162
MF	Vascular	PHFtau_tangle_density	Vasc_SMC_MYH11	0.308303261	0.150012866	0.678663063	0.276213548	1	-0.175995304	0.084063782	0.033134259	0.049541744	0.566534808	0.318833341	0.171732625	0.852076505	1	-0.020203506	0.01039849	-0.031657853	0.00171234
MF	Vascular	PHFtau_tangle_density	Vasc_Ven_PKHD1L1	0.125670684	0.894107016	0.247290188	0.868153627	1	-0.232955947	-0.007755212	0.082696936	0.007186796	0.302657352	0.842428913	0.350949522	0.688251067	1	-0.024751239	0.001732006	0.01087949	0.002689394
MF	Astrocytes	neuritic_plaque_counts	Astrocytes_CD44_CCDC85A	0.752409957	0.734402467	0.735643897	0.815670115	1	0.074624612	-0.091232423	0.067870409	0.031028223	0.518153664	0.157152075	0.953464361	0.625289659	1	-0.112149615	0.226792241	-0.011692812	0.04958117
MF	Astrocytes	neuritic_plaque_counts	Astrocytes_CD44_KCNQ3	0.122316216	0.194783727	0.788840115	0.812789236	1	-0.307036087	0.234985193	-0.042225701	-0.024171738	0.149154867	0.185023199	0.713526967	0.737081074	1	-0.63831564	0.276571448	-0.126622508	0.055583728
MF	Astrocytes	neuritic_plaque_counts	Astrocytes_CTX_SMAD9_RERG	0.695965394	0.534528254	0.835358327	0.976391698	1	0.04783974	-0.070197942	0.023228065	-0.001972568	0.52929914	0.506953081	0.536132661	0.301650436	1	0.066200561	0.026754902	0.046138373	0.034715324
MF	Astrocytes	neuritic_plaque_counts	Astrocytes_CTX_WIF1_VAV3	0.800291837	0.372529761	0.64605399	0.977567096	1	0.060979175	-0.221029223	0.090448343	-0.003652522	0.936608049	0.34987693	0.952762739	0.665041876	1	0.01185111	-0.137667488	0.007552838	-0.035041497
MF	Astrocytes	neuritic_plaque_counts	Astrocytes_SERPINH1	0.285107293	0.291871909	0.247518735	0.976342716	1	0.250810592	0.24738708	-0.143093701	-0.002941627	0.085626462	0.76940256	0.083965268	0.529426183	1	0.647156459	-0.080321582	-0.402945457	-0.101000977
MF	Astrocytes	neuritic_plaque_counts	Astrocytes_WIF1_USH1C	0.532071332	0.986876647	0.434476244	0.492789376	1	0.09946654	-0.002133644	0.161168919	0.061992793	NA	NA	NA	NA	NA	NA	NA	NA	NA
MF	GABAergicNeurons	neuritic_plaque_counts	Gaba_LAMP5_ROR2_LCP2	0.480113741	0.512138714	0.186105946	0.42776382	1	-0.12630756	0.082589639	0.226077004	0.0699705	0.869247311	0.97035173	0.202731444	0.456823246	1	0.012614502	-0.0016188	0.072851516	0.023492978
MF	GABAergicNeurons	neuritic_plaque_counts	Gaba_NDNF_RELN	0.056056722	0.565850991	0.286309867	0.045801712	0.7328274	-0.248949663	-0.067077211	-0.191930903	-0.156417872	0.686063493	0.883843161	0.037767194	0.111729933	1	-0.042238515	-0.011210477	-0.157337506	-0.076191718
MF	GABAergicNeurons	neuritic_plaque_counts	Gaba_PVALB_COL15A1	0.75171453	0.8957341	0.203117012	0.375571338	1	0.044959287	0.011075298	0.155547107	0.055328054	0.142138112	0.931123816	0.464843235	0.274533694	1	0.127630741	0.004394252	0.041012552	0.037774406
MF	GABAergicNeurons	neuritic_plaque_counts	Gaba_PVALB_GULP1_GRIK3	0.490017294	0.552657077	0.010987145	0.030321445	0.485143119	0.045487407	0.062388879	0.211213153	0.100348778	0.24247404	0.095437649	0.048545246	0.005754801	0.092076823	0.069230208	0.099457166	0.124554514	0.096615621
MF	GABAergicNeurons	neuritic_plaque_counts	Gaba_PVALB_SLCO4C1	0.036393227	0.1671377	0.416740904	0.032989236	0.527827774	-0.15606813	-0.217203277	0.177085568	-0.137277549	0.20078867	0.023225013	0.261885699	0.268854573	1	-0.079131938	-0.132171404	0.051861284	-0.034548687
MF	GABAergicNeurons	neuritic_plaque_counts	Gaba_SST_CHODL	0.339330936	0.460233724	0.294807483	0.122871877	1	0.10433387	0.093950919	0.178387679	0.114951341	0.15808218	0.005974849	0.100767615	0.000532425	0.008518796	0.23647992	0.291692491	0.376806703	0.289234093
MF	GABAergicNeurons	neuritic_plaque_counts	Gaba_SST_PRKG2	0.704597009	0.850372678	0.753717682	0.818447929	1	-0.038981365	0.018571765	-0.058449648	-0.01524942	0.51081131	0.108021399	0.000893381	0.184657882	1	-0.039509769	0.072138838	-0.154331924	-0.037721769
MF	GABAergicNeurons	neuritic_plaque_counts	Gaba_VIP	0.206410577	0.539674368	0.804268495	0.449937439	1	-0.073954641	0.0771146	0.037695219	-0.037853374	0.693825046	0.723666339	0.316666456	0.569207985	1	-0.016403341	0.020387991	-0.063561251	-0.016971665
MF	GlutamatergicNeurons	neuritic_plaque_counts	GlutamatergicNeurons_L23_CUX2_LINC01500	1.99E-06	0.547742245	0.1470842	3.08E-05	0.000462741	-0.707973826	-0.125584664	-0.210036353	-0.387461839	0.001012092	0.822238446	0.536495084	0.013463084	0.201946256	-0.3286501	-0.025214341	-0.063690507	-0.149398801
MF	GlutamatergicNeurons	neuritic_plaque_counts	GlutamatergicNeurons_L23_RORB_CUX2	0.098192232	0.258098087	0.855093837	0.09859512	1	-0.274267589	-0.238451515	-0.028524901	-0.165306123	0.942348323	0.291777384	0.82158195	0.768785126	1	0.012106183	-0.120389315	0.014996153	-0.015977598
MF	GlutamatergicNeurons	neuritic_plaque_counts	GlutamatergicNeurons_L23_RORB_CUX2_CCDC68	0.298336214	0.10096818	0.264188943	0.033053726	0.495805891	-0.104266952	-0.188322506	-0.093849801	-0.11973456	0.578516351	0.138806176	0.538088132	0.166129426	1	-0.028614953	-0.118136138	-0.03546021	-0.04790913
MF	GlutamatergicNeurons	neuritic_plaque_counts	GlutamatergicNeurons_L23_RORB_CUX2_SYT2	0.143202312	0.223174226	0.614918112	0.269114724	1	-0.230110591	-0.160370214	0.059972198	-0.085125283	0.355198791	0.263521513	0.696177537	0.228538349	1	-0.112689912	-0.11183335	-0.02376196	-0.057580245
MF	GlutamatergicNeurons	neuritic_plaque_counts	GlutamatergicNeurons_L23_RORB_CUX2_TGFBR3L	0.711043146	0.154276252	0.008760318	0.288135797	1	-0.067921653	0.202634765	-0.333435428	-0.089463029	0.888202395	0.479607039	0.063644592	0.425940914	1	0.026676312	0.117338169	-0.251814227	-0.073194593
MF	GlutamatergicNeurons	neuritic_plaque_counts	GlutamatergicNeurons_L5_POU3F1	0.647505712	0.755314273	0.707618919	0.704706296	1	0.023981203	0.014906396	-0.036707125	0.012597584	0.076254567	0.422630067	0.386021026	0.374623032	1	0.238122396	-0.084189675	0.095754015	0.05878598
MF	GlutamatergicNeurons	neuritic_plaque_counts	GlutamatergicNeurons_L5_RORB_CLMP_CACNG5	0.847483629	0.848142008	0.505770559	0.505517329	1	0.013683287	0.018415216	0.036578813	0.02638877	0.985381912	0.07725463	0.82301151	0.373502869	1	-0.000979059	-0.072060845	0.007876337	-0.021225951
MF	GlutamatergicNeurons	neuritic_plaque_counts	GlutamatergicNeurons_L5_RORB_COL22A1	0.518276083	0.649193533	0.338993317	0.255144286	1	-0.052700307	-0.05822179	-0.128688993	-0.069705338	0.758598574	0.371013257	0.700877378	0.981467114	1	-0.018921721	-0.162615551	0.013828188	0.000711567
MF	GlutamatergicNeurons	neuritic_plaque_counts	GlutamatergicNeurons_L5_RORB_FSHR	0.821890987	0.821267803	0.264762467	0.504501576	1	-0.032825141	0.017629892	0.123523063	0.039008065	0.378776303	0.459699486	0.482189986	0.683913574	1	-0.057757624	-0.041676332	0.0352404	-0.013246441
MF	GlutamatergicNeurons	neuritic_plaque_counts	GlutamatergicNeurons_L5_RORB_THEMIS_ADGRL4	0.788152929	0.645790131	0.472182436	0.875832394	1	0.02227617	-0.026346224	0.060244038	0.006420614	0.664580688	0.044067821	0.904030888	0.262254529	1	0.034229326	-0.092676364	0.006097004	-0.035041716
MF	GlutamatergicNeurons	neuritic_plaque_counts	GlutamatergicNeurons_L56_NPSR1	0.471375224	0.629682356	0.006448254	0.013896604	0.208449063	-0.08877895	-0.045760179	-0.219253888	-0.135167314	0.615228246	0.136324517	0.383312063	0.077920717	1	-0.053638994	-0.094064672	-0.07063194	-0.079562649
MF	GlutamatergicNeurons	neuritic_plaque_counts	GlutamatergicNeurons_L6_RORB_THEMIS_PXDN	0.190948349	0.190570359	0.576975052	0.066479597	0.997193962	0.251737033	0.240022273	0.105775115	0.199598364	0.091977654	0.028113882	0.703780447	0.01233287	0.184993045	0.191987603	0.200194633	0.039833201	0.147347066
MF	GlutamatergicNeurons	neuritic_plaque_counts	GlutamatergicNeurons_L6_SULF1_SGCG	0.260334977	0.401748054	0.70440861	0.540288757	1	0.213704103	0.169822984	-0.044541287	0.054845607	0.31401834	0.02029942	0.841662842	0.095324707	1	0.147050501	0.228395455	-0.017204705	0.098810155
MF	GlutamatergicNeurons	neuritic_plaque_counts	GlutamatergicNeurons_L6_THEMIS_POSTN	0.085159533	0.293322908	0.904986218	0.292348786	1	0.213424005	0.106855011	-0.007093193	0.049918225	0.087622817	0.316391444	0.63292482	0.106743276	1	0.22371578	0.069169607	0.036529669	0.076980394
MF	GlutamatergicNeurons	neuritic_plaque_counts	GlutamatergicNeurons_L6b_CTGF	0.254868891	0.283367378	0.918595702	0.204474305	1	0.23152839	0.21307984	0.017531302	0.138847967	0.273002107	0.02742826	0.418856151	0.013443517	0.201652761	0.147522391	0.219036797	0.098617234	0.165233146
MF	Microglia	neuritic_plaque_counts	Microglia_CCL4	0.649772252	0.573930935	0.502380102	0.630716864	1	0.0327832	0.040516684	-0.107163358	0.023356434	0.016843456	0.814372946	0.237558966	0.294938177	1	-0.457090138	-0.043990798	0.288828314	-0.122962258
MF	Microglia	neuritic_plaque_counts	Microglia_CD74_BTF	0.014636254	0.941041978	0.190146526	0.030568748	0.275118728	0.384225647	0.011459917	0.293625603	0.214206415	0.052843099	0.096142634	0.126446678	0.340463316	1	0.218849295	-0.191894006	0.213630294	0.066638072
MF	Microglia	neuritic_plaque_counts	Microglia_CD83_WIPI1	0.159864774	0.140827233	0.845052632	0.983669891	1	-0.343981615	0.349659323	-0.064176254	-0.003095937	0.209101641	0.658446873	0.450820186	0.603036318	1	-0.314059583	0.066404033	-0.253307551	-0.062526855
MF	Microglia	neuritic_plaque_counts	Microglia_CR1	0.176179946	0.188980562	0.801308376	0.125291054	1	-0.179777809	-0.23618459	0.05072515	-0.144749955	0.580269387	0.600731152	0.555618035	0.714871194	1	-0.056385834	-0.065557725	0.081243966	-0.02505879
MF	Microglia	neuritic_plaque_counts	Microglia_FCGR1B	0.0884443	0.734812832	0.726422945	0.188840487	1	-0.432329527	-0.069663712	-0.087475243	-0.176908578	0.332713317	0.356329792	0.234194613	0.077270757	0.695436816	-0.217394944	-0.148551263	-0.202957168	-0.183435538
MF	Microglia	neuritic_plaque_counts	Microglia_GPNMB	0.440401544	0.004567821	0.107719499	0.00140938	0.012684422	0.209065356	0.546389925	0.416874825	0.42876457	0.881685718	7.42E-05	0.075548969	0.000177471	0.001597236	-0.017248471	0.276632598	0.248208383	0.206102216
MF	Microglia	neuritic_plaque_counts	Microglia_HSPA6	0.500594877	0.172019759	0.355501651	0.087112925	0.784016323	0.170760355	0.329608701	0.198809409	0.232112729	0.116830273	0.39530667	0.306038925	0.067985529	0.611869758	0.57898469	0.177502392	0.258822194	0.269362541
MF	Microglia	neuritic_plaque_counts	Microglia_MKI67	0.798613122	0.42544581	0.435317267	0.313499231	1	0.051543346	-0.061517519	-0.06221374	-0.053906209	0.99801653	0.037625021	0.53532992	0.080354563	0.723191068	-0.000906386	-0.549836186	-0.20266362	-0.313187305
MF	Microglia	neuritic_plaque_counts	Microglia_PRDM11	0.872660127	0.533220012	0.957495588	0.836996849	1	-0.027531323	0.137581975	-0.014569002	0.024988461	0.84461342	0.864003937	0.854897869	0.921724723	1	0.030028278	-0.018762032	-0.036143257	-0.007982085
MF	Oligodendrocytes	neuritic_plaque_counts	Oligodendrocytes_ARHGAP24	0.739652148	0.588211341	0.579693751	0.87255875	1	-0.049792704	-0.083615782	0.079470419	-0.013803912	0.602881664	0.329128542	0.820944862	0.575349271	1	0.092205941	-0.105967795	-0.021685221	-0.037298295
MF	Oligodendrocytes	neuritic_plaque_counts	Oligodendrocytes_EPHB2	0.70351279	0.743478238	0.430930742	0.398264218	1	-0.047718772	-0.0437051	-0.113879394	-0.065267778	0.495075952	0.582865637	0.221858143	0.538106268	1	-0.086425706	0.06312724	-0.197150643	-0.046355821
MF	Oligodendrocytes	neuritic_plaque_counts	Oligodendrocytes_PTPRE	0.917149789	0.475627401	0.851376329	0.841643425	1	0.006018532	0.065022443	-0.009146607	0.006898776	0.501714857	0.202272212	0.559925013	0.505998545	1	-0.074795591	0.164490211	0.032745807	0.031087826
MF	Oligodendrocytes	neuritic_plaque_counts	Oligodendrocytes_sGCZ	0.009440823	0.770676942	0.040327162	0.002463573	0.00985429	0.18840263	-0.045440686	0.156735922	0.150994485	0.200799507	0.366013465	0.303810608	0.148980258	0.595921032	0.112000639	-0.310325433	0.076491587	0.080715796
MF	Vascular	neuritic_plaque_counts	Vasc_Art_DKK2	0.228141249	0.631772695	0.426307538	0.790796929	1	0.299800815	0.098194041	-0.130411179	0.030193756	0.942253344	0.667783726	0.023851127	0.471833368	1	-0.010741633	0.046547041	-0.404627943	-0.056585165
MF	Vascular	neuritic_plaque_counts	Vasc_Cap_MFSD2A	0.681736951	0.436605646	0.753988139	0.461210854	1	0.100525561	0.097978989	-0.106381295	0.078388077	0.870954904	0.034277476	0.118040607	0.247388048	1	-0.020218407	0.111589957	-0.186239662	0.051999569
MF	Vascular	neuritic_plaque_counts	Vasc_Fib_GPC3	0.899664909	0.551139144	0.521350622	0.408802378	1	0.059623248	0.15040867	0.250426663	0.159754458	0.822077957	0.590074875	0.536483117	0.815087583	1	0.050941426	-0.094511359	0.085578427	0.022916009
MF	Vascular	neuritic_plaque_counts	Vasc_Peri_PDGFRB	0.776207886	0.275379219	0.00107762	0.400440009	1	0.062396765	-0.137004999	0.661916482	0.080709147	0.750332684	0.063462989	0.027115917	0.687589172	1	0.043108329	-0.109569339	0.235310164	-0.01940161
MF	Vascular	neuritic_plaque_counts	Vasc_SMC_MYH11	0.633603992	0.82942569	0.685990097	0.856158732	1	-0.12100094	-0.043239207	0.102442308	-0.024240199	0.65786843	0.804760159	0.428264953	0.951895793	1	0.096950197	0.028106042	-0.177211618	0.005548801
MF	Vascular	neuritic_plaque_counts	Vasc_Ven_PKHD1L1	0.437426206	0.865172483	0.442302808	0.835518622	1	-0.161685652	-0.025731151	0.19845494	-0.022985085	0.434309513	0.770380398	0.918328922	0.575398797	1	0.125447204	0.01871419	0.015678505	0.031076029
MF	Astrocytes	diffuse_plaque_counts	Astrocytes_CD44_CCDC85A	0.509609619	0.358992088	0.26801295	0.357013255	1	0.222965958	-0.208350359	-0.333975996	-0.14724415	0.321063729	0.044621798	0.076269324	0.00787268	0.05510876	-0.217352654	-0.491642821	-0.566462085	-0.386319815
MF	Astrocytes	diffuse_plaque_counts	Astrocytes_CD44_KCNQ3	0.092624643	0.288595985	0.457103392	0.289857213	1	-0.319740083	0.299063131	-0.215810807	-0.146598098	0.033494849	0.344510892	0.581019608	0.268166493	1	-0.923780614	0.461683073	-0.29850165	-0.308205729
MF	Astrocytes	diffuse_plaque_counts	Astrocytes_CTX_SMAD9_RERG	0.620612778	0.794525781	0.46014533	0.918878538	1	0.060751372	-0.049776187	-0.14408933	-0.009295853	0.817840406	0.399672229	0.476139049	0.358578457	1	-0.019279151	-0.100019146	-0.09964203	-0.056422157
MF	Astrocytes	diffuse_plaque_counts	Astrocytes_CTX_WIF1_VAV3	0.355225943	0.537246505	0.581421596	0.459211086	1	0.176952952	-0.241418071	0.20287137	0.115293313	0.190838761	0.556773755	0.570921156	0.275885066	1	0.184903237	-0.175477691	0.124528111	0.120347386
MF	Astrocytes	diffuse_plaque_counts	Astrocytes_SERPINH1	0.384104539	0.079573289	0.568767711	0.086624929	0.6063745	0.259109773	0.845665069	0.234388737	0.36960555	0.464980163	0.130060648	5.26E-05	0.000572367	0.004006568	0.322825075	1.177468725	2.233218168	1.086265898
MF	Astrocytes	diffuse_plaque_counts	Astrocytes_WIF1_USH1C	0.856361057	0.009946628	0.107050562	0.114067406	0.798471842	-0.02637563	0.647930612	0.622407314	0.189370177	NA	NA	NA	NA	NA	NA	NA	NA	NA
MF	GABAergicNeurons	diffuse_plaque_counts	Gaba_LAMP5_ROR2_LCP2	0.094167907	0.838046831	0.78379111	0.249366578	1	-0.187913088	-0.04796239	0.039697168	-0.09556839	0.256260453	0.512328056	0.861810659	0.309278812	1	-0.079006037	-0.071285523	0.016267711	-0.050493315
MF	GABAergicNeurons	diffuse_plaque_counts	Gaba_NDNF_RELN	0.09608043	0.116372645	0.106641896	0.006021441	0.096343062	-0.202787355	-0.3162704	-0.284126003	-0.246413204	0.232043567	0.702554341	0.535771363	0.165835479	1	-0.096810687	-0.06315551	-0.080887792	-0.088070932
MF	GABAergicNeurons	diffuse_plaque_counts	Gaba_PVALB_COL15A1	0.705058818	0.356668802	0.828176132	0.84401309	1	0.058419495	-0.140662878	0.034059148	-0.017562175	0.180511604	0.50664712	0.96208886	0.67969016	1	0.128846797	-0.071113882	-0.004523513	0.023616945
MF	GABAergicNeurons	diffuse_plaque_counts	Gaba_PVALB_GULP1_GRIK3	0.982339945	0.125337194	0.967159801	0.501382972	1	0.00181162	-0.209478737	0.005913262	-0.042410227	0.673660926	0.203670625	0.780620654	0.260742509	1	-0.032909998	-0.119350205	-0.029143516	-0.058585086
MF	GABAergicNeurons	diffuse_plaque_counts	Gaba_PVALB_SLCO4C1	0.937610383	0.015364679	0.396515817	0.387907184	1	0.006796322	-0.747698084	-0.16943814	-0.066576672	0.977312652	0.211751346	0.373901188	0.543019382	1	0.001586701	-0.282729952	-0.108673853	-0.030124667
MF	GABAergicNeurons	diffuse_plaque_counts	Gaba_SST_CHODL	0.783534307	0.957471334	0.064712466	0.432710772	1	0.037022685	0.006697316	-0.27247688	-0.061185489	0.948184088	0.627050691	0.094747013	0.740953656	1	0.011386224	0.153382244	-0.660895621	-0.04722597
MF	GABAergicNeurons	diffuse_plaque_counts	Gaba_SST_PRKG2	0.106435017	0.007740984	0.250670008	0.398207753	1	0.18149885	-0.40089014	-0.174109122	-0.065417448	0.025529678	0.002890351	0.077062032	0.554666153	1	0.123925874	-0.266572366	-0.146254623	-0.024203592
MF	GABAergicNeurons	diffuse_plaque_counts	Gaba_VIP	0.553598925	0.152681142	0.609867582	0.518872118	1	-0.043003116	-0.408438045	0.08228538	-0.041599353	0.481077683	0.373184911	0.542361556	0.518234522	1	-0.035902107	-0.129526387	0.069230609	-0.028612797
MF	GlutamatergicNeurons	diffuse_plaque_counts	GlutamatergicNeurons_L23_CUX2_LINC01500	0.054258956	0.254097359	0.68034513	0.777738261	1	-0.390464494	0.224152578	0.116893197	-0.035673663	0.526159457	0.55697461	0.189018838	0.63860838	1	-0.085096162	0.086752774	0.291139929	0.042575922
MF	GlutamatergicNeurons	diffuse_plaque_counts	GlutamatergicNeurons_L23_RORB_CUX2	0.407475584	0.109866143	0.541938437	0.560544097	1	-0.123469488	0.324689277	0.101854366	0.056771011	0.892439213	0.343801106	0.228279274	0.393142506	1	-0.010461124	0.158274064	0.14156564	0.051467706
MF	GlutamatergicNeurons	diffuse_plaque_counts	GlutamatergicNeurons_L23_RORB_CUX2_CCDC68	0.492911791	0.412565332	0.360389	0.480716356	1	-0.067554857	0.139986301	-0.101090706	-0.04763409	0.753115325	0.6196509	0.952122347	0.992195591	1	-0.017260484	0.051877231	0.004822592	-0.000406641
MF	GlutamatergicNeurons	diffuse_plaque_counts	GlutamatergicNeurons_L23_RORB_CUX2_SYT2	0.870397761	0.641512775	0.788298363	0.61300592	1	-0.024610385	-0.079727678	-0.041671466	-0.046254115	0.90891909	0.513263169	0.620639221	0.937611399	1	0.009693488	-0.118941951	0.072154338	0.005318984
MF	GlutamatergicNeurons	diffuse_plaque_counts	GlutamatergicNeurons_L23_RORB_CUX2_TGFBR3L	0.072897995	0.841399607	0.527309354	0.240560842	1	-0.35266484	0.032542175	-0.123453812	-0.123782349	0.145943405	0.116334741	0.794755873	0.074545015	1	-0.343459516	-0.372243507	-0.049965176	-0.224980981
MF	GlutamatergicNeurons	diffuse_plaque_counts	GlutamatergicNeurons_L5_POU3F1	0.763026546	0.001785221	0.53044206	0.050462709	0.756940632	-0.021350709	0.241268072	0.059024642	0.089277752	0.473437931	0.520367082	0.177877828	0.419531627	1	0.123345421	-0.123488652	0.274078313	0.087536438
MF	GlutamatergicNeurons	diffuse_plaque_counts	GlutamatergicNeurons_L5_RORB_CLMP_CACNG5	0.800954964	0.237123855	0.672078469	0.89837148	1	-0.026741918	-0.260898022	0.032090414	-0.007586629	0.859797086	0.136357058	0.291022982	0.932871639	1	-0.011638074	-0.222356919	0.077042754	0.003914412
MF	GlutamatergicNeurons	diffuse_plaque_counts	GlutamatergicNeurons_L5_RORB_COL22A1	0.780734437	0.197679873	0.912244137	0.564662721	1	0.026989279	0.406164692	0.013076935	0.042064503	0.799865732	0.079243717	0.144686716	0.233304824	1	0.0179126	0.859893498	0.165594747	0.070968371
MF	GlutamatergicNeurons	diffuse_plaque_counts	GlutamatergicNeurons_L5_RORB_FSHR	0.926289962	0.073265168	0.742340037	0.131242218	1	-0.017492519	0.173836118	0.049491711	0.113037025	0.555376914	0.74804255	0.997277295	0.870921614	1	-0.054916398	0.032576595	0.00027254	-0.008455165
MF	GlutamatergicNeurons	diffuse_plaque_counts	GlutamatergicNeurons_L5_RORB_THEMIS_ADGRL4	0.203978338	0.977266574	0.25360813	0.574663214	1	0.107112478	0.002944876	-0.209448702	0.034539901	0.221398299	0.315160535	0.345721508	0.861007289	1	0.099371634	-0.151283985	-0.15569986	0.011490802
MF	GlutamatergicNeurons	diffuse_plaque_counts	GlutamatergicNeurons_L56_NPSR1	0.610281429	0.2257925	0.011347847	0.3028246	1	0.066843147	0.270155675	-0.28964208	-0.082857177	0.371015707	0.351903154	0.278259133	0.771355696	1	0.09514964	0.222318037	-0.137623883	0.022420895
MF	GlutamatergicNeurons	diffuse_plaque_counts	GlutamatergicNeurons_L6_RORB_THEMIS_PXDN	0.354137514	0.302877672	0.480071485	0.757182627	1	0.16572057	-0.226677047	-0.16041551	-0.036615744	0.456370342	0.05495726	0.05731145	0.351965703	1	0.064756374	-0.367174105	-0.311682179	-0.066346288
MF	GlutamatergicNeurons	diffuse_plaque_counts	GlutamatergicNeurons_L6_SULF1_SGCG	0.230048578	0.404622331	0.038907521	0.760784486	1	0.248622043	0.189019374	-0.351135972	-0.034620058	0.402123698	0.964816352	0.056952159	0.612016116	1	0.108947445	-0.010827359	-0.310771341	-0.047658116
MF	GlutamatergicNeurons	diffuse_plaque_counts	GlutamatergicNeurons_L6_THEMIS_POSTN	0.724023134	0.700020037	0.016049087	0.05688023	0.853203456	0.053456282	-0.04594648	-0.187811185	-0.114144837	0.503948831	0.066302632	0.104827338	0.104980844	1	0.100212287	-0.309516353	-0.201881574	-0.134996479
MF	GlutamatergicNeurons	diffuse_plaque_counts	GlutamatergicNeurons_L6b_CTGF	0.337091762	0.305693352	0.021482419	0.161496831	1	0.219452369	-0.192088039	-0.517004957	-0.17059996	0.544119474	0.04803316	0.14991984	0.349081429	1	0.06910878	-0.401164905	-0.362925321	-0.086541681
MF	Microglia	diffuse_plaque_counts	Microglia_CCL4	0.467794911	0.835688822	0.781963108	0.622939783	1	0.111535747	0.022409037	-0.087919327	0.041862235	0.861051878	0.311882654	0.269185418	0.802568033	1	-0.084338209	-0.532278373	0.812199169	-0.079999519
MF	Microglia	diffuse_plaque_counts	Microglia_CD74_BTF	0.286618619	0.99358336	0.916269445	0.402999544	1	0.231709401	0.002235211	0.05652388	0.136466835	0.455432772	0.659954063	0.447772738	0.516466311	1	0.117433437	-0.134461037	0.381637774	0.087436454
MF	Microglia	diffuse_plaque_counts	Microglia_CD83_WIPI1	0.630651275	0.124226428	0.994960496	0.555252299	1	-0.150199297	0.56303232	-0.004034115	0.131404167	0.831114006	0.599902049	0.632959896	0.693381053	1	-0.069065431	0.152844496	0.287705293	0.08036537
MF	Microglia	diffuse_plaque_counts	Microglia_CR1	0.393741723	0.011616129	0.625327722	0.060847132	0.547624192	-0.136555891	-0.563121165	0.178229002	-0.229714056	0.137072015	0.011526058	0.547714435	0.025516348	0.229647136	-0.200044927	-0.558461163	0.194615591	-0.241907985
MF	Microglia	diffuse_plaque_counts	Microglia_FCGR1B	0.152670742	0.602527656	0.174461811	0.766510287	1	-0.41258445	-0.175752972	0.385105506	-0.051511634	0.156131024	0.47792426	0.831461209	0.167031064	1	-0.357653171	-0.240755717	-0.058205075	-0.224804497
MF	Microglia	diffuse_plaque_counts	Microglia_GPNMB	0.737485111	0.27436551	0.670681985	0.467942626	1	0.106701181	0.353526786	-0.203029743	0.148736829	0.097746093	0.724360805	0.989539612	0.244712823	1	-0.221734147	0.07976625	0.004081267	-0.125709472
MF	Microglia	diffuse_plaque_counts	Microglia_HSPA6	0.011911746	0.014742839	0.663201522	0.005528252	0.049754269	0.504966208	0.94446609	-0.149078001	0.438683101	0.047402771	0.009413578	0.842942373	0.009646935	0.086822419	0.477687608	1.383390418	-0.106538927	0.526034533
MF	Microglia	diffuse_plaque_counts	Microglia_MKI67	0.585646808	0.46079165	0.58109251	0.288060025	1	-0.082693176	-0.097956019	-0.073655059	-0.084984117	0.077740608	0.349048304	0.403172956	0.031559766	0.284037897	-0.608950312	-0.483864207	-0.471316706	-0.549960697
MF	Microglia	diffuse_plaque_counts	Microglia_PRDM11	0.310451639	0.231754405	0.753781386	0.138431406	1	0.231375668	0.41110829	0.114995018	0.250026083	0.207926838	0.900274483	0.442539509	0.676861801	1	0.217509498	-0.035412474	-0.170703589	0.051190508
MF	Oligodendrocytes	diffuse_plaque_counts	Oligodendrocytes_ARHGAP24	0.726488029	0.199356434	0.083421977	0.084402586	0.337610343	0.049878211	0.233650038	0.391057563	0.173481202	0.779114396	0.553277995	0.261823271	0.333686494	1	0.036850289	0.109503457	0.281495411	0.095192701
MF	Oligodendrocytes	diffuse_plaque_counts	Oligodendrocytes_EPHB2	0.681926475	0.302513775	0.052130534	0.098564505	0.394258022	-0.057695018	-0.140983217	-0.497440749	-0.151306719	0.66547496	0.502634918	0.00512362	0.102211405	0.408845619	-0.058899766	-0.120060455	-0.865213209	-0.167204429
MF	Oligodendrocytes	diffuse_plaque_counts	Oligodendrocytes_PTPRE	0.936106485	0.49001677	0.984036874	0.819812543	1	-0.006169176	0.100146279	0.002306543	0.013339079	0.872013927	0.304133313	0.349111056	0.802292582	1	-0.014809532	0.36068991	-0.208377421	-0.020676271
MF	Oligodendrocytes	diffuse_plaque_counts	Oligodendrocytes_sGCZ	0.877181823	0.316481215	0.006376845	0.270739457	1	0.015925714	-0.239718143	0.465197445	0.091145865	0.903805566	0.238688474	0.018039574	0.214661613	0.858646452	0.016588452	-1.258266829	0.507666104	0.142659909
MF	Vascular	diffuse_plaque_counts	Vasc_Art_DKK2	0.189619201	0.787292953	0.002641198	0.402797155	1	0.390298969	0.074520185	-0.866178514	-0.138567043	0.953312877	0.618221894	0.031123898	0.628556172	1	0.01235671	0.094305038	-0.698080817	-0.062499363
MF	Vascular	diffuse_plaque_counts	Vasc_Cap_MFSD2A	0.585738826	0.332887087	0.653910495	0.363099618	1	0.15723694	0.193281564	-0.222334584	0.141725569	0.635005789	0.375395796	0.681212861	0.481565725	1	0.083239879	0.127606686	-0.092946389	0.070270201
MF	Vascular	diffuse_plaque_counts	Vasc_Fib_GPC3	0.365625033	0.922897689	0.707129905	0.451873682	1	0.419362069	0.037192621	0.184757328	0.190707955	0.265692147	0.689179593	0.470011535	0.296256013	1	0.236595353	-0.154865588	0.221511936	0.166319877
MF	Vascular	diffuse_plaque_counts	Vasc_Peri_PDGFRB	0.508352374	0.718593181	0.744396823	0.979262619	1	-0.154964249	0.071618498	0.128655559	-0.003677725	0.331703098	0.99432995	0.817500961	0.450192191	1	-0.130627381	-0.001047976	-0.055186721	-0.069310619
MF	Vascular	diffuse_plaque_counts	Vasc_SMC_MYH11	0.347605872	0.138972449	0.879117432	0.124750582	0.748503492	-0.245963902	-0.434452493	0.082744984	-0.282357913	0.720152541	0.309334709	0.259304645	0.638452485	1	-0.051323028	-0.377356975	0.767999488	-0.061621162
MF	Vascular	diffuse_plaque_counts	Vasc_Ven_PKHD1L1	0.947862612	0.502280502	0.711403144	0.575776541	1	-0.01240866	-0.157721679	-0.179422544	-0.079042024	0.520070727	0.672771949	0.53241476	0.980022036	1	0.099480431	-0.07555459	-0.192275327	-0.002738766
MF	Astrocytes	amyloid_beta_load	Astrocytes_CD44_CCDC85A	0.341188375	0.284839396	0.628377619	0.644140405	1	0.147999051	-0.136145261	-0.067917125	-0.037239369	0.556840505	0.969800599	0.340127284	0.320429187	1	-0.023066157	-0.002303727	-0.040074507	-0.025779016
MF	Astrocytes	amyloid_beta_load	Astrocytes_CD44_KCNQ3	0.000514142	0.274373905	0.59643054	0.142219046	0.995533319	-0.380755711	0.100719228	-0.060369853	-0.088030893	0.004469973	0.528175799	0.902429657	0.421892455	1	-0.314543219	0.038968029	-0.013389721	-0.038841684
MF	Astrocytes	amyloid_beta_load	Astrocytes_CTX_SMAD9_RERG	0.74818604	0.843363362	0.817739032	0.666865435	1	-0.022975378	-0.013601163	-0.021460353	-0.018847468	0.847891072	0.391717352	0.546341443	0.806025363	1	-0.004062377	0.01587117	-0.020126054	0.003159572
MF	Astrocytes	amyloid_beta_load	Astrocytes_CTX_WIF1_VAV3	0.855989505	0.891253608	0.155668096	0.401793196	1	0.026868549	-0.019368512	0.206699813	0.070203337	0.61298237	0.642731062	0.075980508	0.124684228	0.872789593	0.01984522	0.022235138	0.083899185	0.039224684
MF	Astrocytes	amyloid_beta_load	Astrocytes_SERPINH1	0.401929577	0.472548027	0.633150029	0.256631024	1	0.154577267	0.110384246	0.064750405	0.101024039	0.094153885	0.594304701	0.083695756	0.262407212	1	0.21699438	-0.05548751	0.449204666	0.086862904
MF	Astrocytes	amyloid_beta_load	Astrocytes_WIF1_USH1C	0.645064215	0.75297949	0.408294749	0.432448887	1	-0.041574842	-0.028018183	-0.153781921	-0.047095441	NA	NA	NA	NA	NA	NA	NA	NA	NA
MF	GABAergicNeurons	amyloid_beta_load	Gaba_LAMP5_ROR2_LCP2	0.042837663	0.356949521	0.186370174	0.805682725	1	-0.127653158	0.067102522	0.127201443	-0.010507683	0.241979865	0.740857702	0.662034777	0.79158905	1	-0.018948155	0.005397002	0.007765292	-0.00255022
MF	GABAergicNeurons	amyloid_beta_load	Gaba_NDNF_RELN	0.109117959	0.875042169	0.648687832	0.540349515	1	-0.136632509	0.011285889	0.050177617	-0.030088725	0.680127451	0.588337821	0.62371427	0.67202486	1	-0.012995311	0.011999574	0.015397957	0.006647575
MF	GABAergicNeurons	amyloid_beta_load	Gaba_PVALB_COL15A1	0.130144906	0.649029284	0.239662051	0.102798452	1	0.148227947	0.026516012	0.082408973	0.066468369	0.033762146	0.673278052	0.542447042	0.518396251	1	0.055378463	0.008343542	-0.008812443	0.006884049
MF	GABAergicNeurons	amyloid_beta_load	Gaba_PVALB_GULP1_GRIK3	0.595100123	0.834562109	0.109979404	0.21746889	1	0.022109693	0.011285627	0.099374315	0.035918256	0.637571663	0.717989823	0.988674345	0.614336917	1	0.007558182	0.007142352	0.000269535	0.005249084
MF	GABAergicNeurons	amyloid_beta_load	Gaba_PVALB_SLCO4C1	0.16058154	0.325794454	0.227502674	0.212502337	1	-0.058236226	-0.101971772	0.153705888	-0.045985687	0.740631298	0.191402009	0.217559662	0.858322195	1	-0.003843879	-0.027785368	0.021807575	-0.001576367
MF	GABAergicNeurons	amyloid_beta_load	Gaba_SST_CHODL	0.805955248	0.612495789	0.908953293	0.903509017	1	0.013363789	-0.025874284	0.007755774	-0.003957207	0.959137396	0.810600504	0.402726256	0.738605008	1	-0.001607918	0.011689802	-0.039388229	-0.007682033
MF	GABAergicNeurons	amyloid_beta_load	Gaba_SST_PRKG2	0.805798977	0.53503724	0.751438021	0.662795708	1	-0.013331467	-0.037640319	0.031961525	-0.016366041	0.788542954	0.834625879	0.241364753	0.381910757	1	-0.003438038	-0.00361559	-0.021234694	-0.007832027
MF	GABAergicNeurons	amyloid_beta_load	Gaba_VIP	0.350761564	0.266408355	0.133267324	0.731176099	1	-0.035699221	0.088629568	0.104499078	0.010618446	0.900829017	0.068844845	0.640276746	0.293887779	1	-0.001352017	0.027826479	0.006115094	0.007694142
MF	GlutamatergicNeurons	amyloid_beta_load	GlutamatergicNeurons_L23_CUX2_LINC01500	5.68E-05	0.931118067	0.923468384	0.023021072	0.345316074	-0.427547705	0.008438515	0.012300153	-0.142464234	0.017257937	0.429792254	0.319117639	0.783867604	1	-0.088603908	0.023261793	0.041967047	-0.005555153
MF	GlutamatergicNeurons	amyloid_beta_load	GlutamatergicNeurons_L23_RORB_CUX2	0.506654355	0.342988363	0.475242348	0.648740205	1	-0.088356264	-0.089837096	0.068607867	-0.027408643	0.72309506	0.537232916	0.039232132	0.161366393	1	0.018277529	-0.021973735	0.049514177	0.026015021
MF	GlutamatergicNeurons	amyloid_beta_load	GlutamatergicNeurons_L23_RORB_CUX2_CCDC68	0.623761497	0.25630597	0.553967638	0.683603406	1	-0.034169239	-0.074926917	0.028576538	-0.013860898	0.614387753	0.628421237	0.009164845	0.193953201	1	-0.007461631	-0.011770322	0.034736725	0.011919077
MF	GlutamatergicNeurons	amyloid_beta_load	GlutamatergicNeurons_L23_RORB_CUX2_SYT2	0.903151653	0.391003431	0.208861057	0.758643572	1	-0.013386131	-0.060351813	0.076998081	0.013089463	0.833676239	0.715524342	0.3078856	0.541836778	1	0.00665446	-0.009734824	0.021316859	0.008912136
MF	GlutamatergicNeurons	amyloid_beta_load	GlutamatergicNeurons_L23_RORB_CUX2_TGFBR3L	0.604959211	0.189871213	0.367792867	0.944391232	1	-0.046651019	0.103951735	-0.086130498	0.003526007	0.757590661	0.359960634	0.68298349	0.974009606	1	-0.011730432	0.046711172	-0.014873677	-0.000761534
MF	GlutamatergicNeurons	amyloid_beta_load	GlutamatergicNeurons_L5_POU3F1	0.765968269	0.720172128	0.671845548	0.912209511	1	-0.010552547	0.011126501	-0.021539418	-0.0023405	0.75190949	0.869289991	0.113532644	0.171248595	1	0.014484071	0.005233159	0.038944938	0.024509067
MF	GlutamatergicNeurons	amyloid_beta_load	GlutamatergicNeurons_L5_RORB_CLMP_CACNG5	0.888825696	0.542588403	0.838266951	0.85539536	1	0.006419832	0.039422965	-0.007544495	0.004794705	0.620103788	0.976983786	0.42673284	0.454129394	1	-0.007881103	-0.000479828	-0.014169837	-0.007230574
MF	GlutamatergicNeurons	amyloid_beta_load	GlutamatergicNeurons_L5_RORB_COL22A1	0.647973198	0.630373578	0.709473013	0.456643028	1	-0.024449196	-0.039826909	-0.030818112	-0.029404438	0.421020679	0.465875226	0.011931078	0.157658763	1	-0.014203679	-0.043478669	0.032242122	0.014442958
MF	GlutamatergicNeurons	amyloid_beta_load	GlutamatergicNeurons_L5_RORB_FSHR	0.442532509	0.630194653	0.686281828	0.382512237	1	0.072434676	0.02285007	0.029567046	0.032038352	0.819566035	0.643828033	0.350501178	0.808583026	1	0.004293754	0.008044356	-0.013646009	-0.002330392
MF	GlutamatergicNeurons	amyloid_beta_load	GlutamatergicNeurons_L5_RORB_THEMIS_ADGRL4	0.669022463	0.772313249	0.268783168	0.397938194	1	-0.021731881	-0.00998896	-0.081900835	-0.022524697	0.361860155	0.44688764	0.034823011	0.039691034	0.595365506	-0.019201259	-0.012480431	-0.047593159	-0.023090515
MF	GlutamatergicNeurons	amyloid_beta_load	GlutamatergicNeurons_L56_NPSR1	0.273416049	0.44890785	0.001949655	0.001704993	0.025574898	-0.08181414	-0.044024122	-0.131316091	-0.097680906	0.591389025	0.201226622	0.146179349	0.052071926	0.781078886	-0.015804841	-0.033027279	-0.033279869	-0.028773549
MF	GlutamatergicNeurons	amyloid_beta_load	GlutamatergicNeurons_L6_RORB_THEMIS_PXDN	0.38175557	0.616573885	0.504604191	0.738514929	1	0.117242969	0.052923848	-0.071960927	0.021956808	0.402040375	0.832477542	0.072283386	0.59899758	1	0.028195457	0.009827368	-0.05928671	-0.01104739
MF	GlutamatergicNeurons	amyloid_beta_load	GlutamatergicNeurons_L6_SULF1_SGCG	0.102165227	0.962566435	0.063567407	0.697779474	1	0.19417023	0.004193909	-0.161453535	-0.021437298	0.397363883	0.636937352	0.025009086	0.526461486	1	0.032060557	0.021215263	-0.082862283	-0.01444289
MF	GlutamatergicNeurons	amyloid_beta_load	GlutamatergicNeurons_L6_THEMIS_POSTN	0.067123403	0.606669655	0.007069246	0.114869755	1	0.166396743	0.033812751	-0.083596684	-0.042273294	0.133762218	0.589779425	0.061126898	0.658443877	1	0.059668724	0.019061157	-0.045091676	-0.007868744
MF	GlutamatergicNeurons	amyloid_beta_load	GlutamatergicNeurons_L6b_CTGF	0.195224561	0.654702252	0.103648487	0.967569178	1	0.187864466	0.039894913	-0.181504945	-0.002553047	0.298144598	0.617725634	0.140645246	0.940140904	1	0.042975541	0.022267735	-0.065057426	0.001876534
MF	Microglia	amyloid_beta_load	Microglia_CCL4	0.77596604	0.958105798	0.754043379	0.929626169	1	0.018169315	0.002079522	-0.032458229	0.002826015	0.056161549	0.113741463	0.379799666	0.129568032	1	-0.136132088	-0.091631467	0.057988959	-0.056330097
MF	Microglia	amyloid_beta_load	Microglia_CD74_BTF	0.026526291	0.384958854	0.648643212	0.037169076	0.334521682	0.265353507	0.088064958	0.072012978	0.144752282	0.233675651	0.278039942	0.737559997	0.842325804	1	0.048325261	-0.041334231	0.014829682	0.004680003
MF	Microglia	amyloid_beta_load	Microglia_CD83_WIPI1	0.447315601	0.136989304	0.153159064	0.253149827	1	-0.119249286	0.231865731	0.287754409	0.110791357	0.172648105	0.639432169	0.201805354	0.945510937	1	-0.095930076	0.036302999	0.109521781	0.003042931
MF	Microglia	amyloid_beta_load	Microglia_CR1	0.596361778	0.171327891	0.084773796	0.767280022	1	-0.045683157	-0.124631707	0.189058102	-0.016096592	0.251377408	0.139122889	0.007017816	0.750912148	1	-0.037408911	-0.056147965	0.12213632	-0.006892199
MF	Microglia	amyloid_beta_load	Microglia_FCGR1B	0.097831496	0.529185536	0.162878542	0.736094302	1	-0.231416334	-0.075716342	0.157978631	-0.023935629	0.017314171	0.525931883	0.577933251	0.12090516	1	-0.119095579	-0.032568685	0.033049958	-0.04759339
MF	Microglia	amyloid_beta_load	Microglia_GPNMB	0.054244168	0.13230366	0.803415798	0.028558494	0.257026444	0.297478991	0.189758316	0.042252796	0.185388373	0.615657821	0.238549382	0.182282216	0.093447938	0.841031438	0.017574906	0.048821805	0.05698802	0.038021909
MF	Microglia	amyloid_beta_load	Microglia_HSPA6	0.132760624	0.036923616	0.773111648	0.083189484	0.748705355	0.256116827	0.275053635	-0.033921157	0.13518405	0.074988286	0.208020221	0.51089891	0.282951707	1	0.196391938	0.091604854	-0.044539888	0.04855619
MF	Microglia	amyloid_beta_load	Microglia_MKI67	0.976078911	0.660425351	0.516590226	0.476625117	1	0.003102692	-0.024186885	-0.035018416	-0.025709789	0.223248669	0.156283004	0.696609903	0.07089299	0.638036912	-0.128217495	-0.114884846	-0.042537693	-0.09995394
MF	Microglia	amyloid_beta_load	Microglia_PRDM11	0.198767684	0.608546823	0.431198641	0.474593901	1	0.146877986	0.068376847	-0.11339381	0.053171243	0.411494575	0.849099707	0.019953333	0.253575689	1	0.034420596	-0.010985827	-0.088057367	-0.028835111
MF	Oligodendrocytes	amyloid_beta_load	Oligodendrocytes_ARHGAP24	0.390912352	0.538756265	0.679468943	0.268052323	1	0.069403028	0.052462209	0.039670391	0.055475851	0.124782311	0.491830402	0.883564165	0.256097827	1	0.065901101	0.027509924	-0.005538782	0.026289795
MF	Oligodendrocytes	amyloid_beta_load	Oligodendrocytes_EPHB2	0.81223549	0.368355103	0.143337372	0.155765018	0.623060071	-0.018612668	-0.05807908	-0.142390996	-0.062953034	0.871324993	0.798380842	0.090357385	0.345441065	1	-0.004890956	-0.00880793	-0.088123676	-0.019642139
MF	Oligodendrocytes	amyloid_beta_load	Oligodendrocytes_PTPRE	0.400286719	0.521474402	0.761251814	0.657431939	1	-0.034464059	0.037808997	-0.012869501	-0.011684186	0.156002775	0.49424061	0.665375224	0.71902759	1	-0.043397926	0.039568261	0.011808213	-0.006912548
MF	Oligodendrocytes	amyloid_beta_load	Oligodendrocytes_sGCZ	0.531601068	0.674287134	0.244371147	0.333133508	1	0.030210821	-0.04266951	0.075663613	0.035049149	0.571738541	0.324240969	0.704796575	0.58957957	1	0.016025513	-0.159028581	0.012651877	0.011552934
MF	Vascular	amyloid_beta_load	Vasc_Art_DKK2	0.062925603	0.61125414	0.717061427	0.205763139	1	0.24680389	0.065141758	-0.059187019	0.101582232	0.76978588	0.481053967	0.50746037	0.742372335	1	0.012311381	0.030762136	-0.040083746	0.008903277
MF	Vascular	amyloid_beta_load	Vasc_Cap_MFSD2A	0.656277716	0.376779639	0.616017306	0.462937488	1	0.06571152	0.074435942	-0.092591983	0.049920765	0.975087422	0.078899391	0.687291166	0.263682972	1	0.000984339	0.042889132	-0.017194288	0.019657778
MF	Vascular	amyloid_beta_load	Vasc_Fib_GPC3	0.011480731	0.937378114	0.512820071	0.12872798	0.772367878	0.641690496	0.012011505	0.169695182	0.177590645	0.022399767	0.128769481	0.768342481	0.568719978	1	0.124531309	-0.079699059	0.020535399	0.018943172
MF	Vascular	amyloid_beta_load	Vasc_Peri_PDGFRB	0.786522749	0.54555096	0.277590436	0.861619341	1	-0.035330421	-0.043879106	0.159131217	-0.010147728	0.238417525	0.223417614	0.979204197	0.13351796	0.80110776	-0.035954871	-0.026754972	-0.000895161	-0.023741271
MF	Vascular	amyloid_beta_load	Vasc_SMC_MYH11	0.715000322	0.990067237	0.730034495	0.986876145	1	0.06884693	0.001497876	-0.064179829	0.001464723	0.525471774	0.869480782	0.533564548	0.622871965	1	0.035702211	-0.00844894	0.069240682	0.017661295
MF	Vascular	amyloid_beta_load	Vasc_Ven_PKHD1L1	0.362560984	0.517229329	0.579467611	0.241253864	1	-0.137341004	-0.062119985	-0.097758215	-0.086209964	0.570888473	0.918028299	0.68256576	0.657568086	1	-0.024374505	0.003701997	-0.021235292	-0.010800619
MF	Astrocytes	CERAD12_vs_CERAD34	Astrocytes_CD44_CCDC85A	0.917739195	0.704800295	0.459365994	0.928419909	1	-0.030022272	-0.095511691	0.226843585	0.014533381	0.580677744	0.754756467	0.995824155	0.851212572	1	-0.172018472	0.113979318	-0.002001522	-0.037771604
MF	Astrocytes	CERAD12_vs_CERAD34	Astrocytes_CD44_KCNQ3	0.022271568	0.316945282	0.194056818	0.892725417	1	-0.512904161	0.196664312	0.271556548	0.016279171	0.027131358	0.20836354	0.411410165	0.889139414	1	-1.40967085	0.823690594	0.573104795	-0.053282401
MF	Astrocytes	CERAD12_vs_CERAD34	Astrocytes_CTX_SMAD9_RERG	0.805299123	0.309501453	0.809980755	0.8139824	1	0.034512928	-0.170679386	0.036131623	-0.020577171	0.615854802	0.5941356	0.443287594	0.727231108	1	0.075063637	-0.071174981	0.123750255	0.029574567
MF	Astrocytes	CERAD12_vs_CERAD34	Astrocytes_CTX_WIF1_VAV3	0.702287161	0.823246743	0.124350203	0.508938035	1	0.106809816	0.069980563	-0.379221907	-0.105202329	0.626092693	0.927857782	0.649745086	0.984596469	1	0.142526481	-0.029337151	-0.137893148	-0.003409953
MF	Astrocytes	CERAD12_vs_CERAD34	Astrocytes_SERPINH1	0.391779681	0.251941577	0.198748946	0.657150609	1	0.206265024	0.367475626	-0.377739758	0.071502878	0.024316628	0.880289866	0.035491715	0.68483827	1	1.594563301	0.112196497	-1.796985377	0.178575169
MF	Astrocytes	CERAD12_vs_CERAD34	Astrocytes_WIF1_USH1C	0.964517132	0.814216693	0.495445835	0.821399454	1	0.007839302	-0.062018113	0.196385234	0.029487695	NA	NA	NA	NA	NA	NA	NA	NA	NA
MF	GABAergicNeurons	CERAD12_vs_CERAD34	Gaba_LAMP5_ROR2_LCP2	0.224197041	0.34142479	0.308999042	0.854441497	1	-0.13495619	0.20002782	0.235624266	-0.016583798	0.764139631	0.599378535	0.577595295	0.745335994	1	-0.028481588	0.092431703	0.06135466	0.021620976
MF	GABAergicNeurons	CERAD12_vs_CERAD34	Gaba_NDNF_RELN	0.057459112	0.796656302	0.7074926	0.170579021	1	-0.254828352	0.044360135	-0.082463692	-0.130641805	0.114210633	0.678245979	0.021854191	0.035280964	0.564495426	-0.229975622	0.065012265	-0.310948223	-0.176491248
MF	GABAergicNeurons	CERAD12_vs_CERAD34	Gaba_PVALB_COL15A1	0.848851591	0.953185869	0.406588154	0.581441294	1	0.031616636	-0.009014153	0.131540288	0.050630028	0.315844657	0.958816877	0.212670172	0.166266801	1	0.174876889	0.008701922	0.163997208	0.123391606
MF	GABAergicNeurons	CERAD12_vs_CERAD34	Gaba_PVALB_GULP1_GRIK3	0.917563133	0.645053655	0.510170155	0.584493807	1	0.006842191	0.066130175	0.080874164	0.029497489	0.223037607	0.733936296	0.512008268	0.163100543	1	0.094456193	0.048006781	0.077821614	0.082251069
MF	GABAergicNeurons	CERAD12_vs_CERAD34	Gaba_PVALB_SLCO4C1	0.028347955	0.469103455	0.380533894	0.040587729	0.649403658	-0.168837384	-0.169771532	0.2736339	-0.145865478	0.093731123	0.068581542	0.61041774	0.059495936	0.951934981	-0.135746288	-0.262860435	0.072927612	-0.119366065
MF	GABAergicNeurons	CERAD12_vs_CERAD34	Gaba_SST_CHODL	0.944101414	0.804519981	0.659141798	0.992246349	1	-0.008178991	-0.025630625	0.068251359	-0.000672996	0.777667175	0.748429703	0.760323404	0.8461236	1	0.082067946	0.099554207	-0.101256212	0.034692516
MF	GABAergicNeurons	CERAD12_vs_CERAD34	Gaba_SST_PRKG2	0.8958459	0.872097612	0.985105017	0.846545589	1	0.015661774	0.027141249	0.004793933	0.017650587	0.696067467	0.662327714	0.065195155	0.585426676	1	0.042669951	0.060873273	-0.237082379	-0.038985817
MF	GABAergicNeurons	CERAD12_vs_CERAD34	Gaba_VIP	0.440935642	0.226877145	0.524025946	0.956976262	1	-0.054833144	0.235239446	0.108123593	-0.003354627	0.858497182	0.0900684	0.948538804	0.48127134	1	-0.013800937	0.206128335	0.00813015	0.040828847
MF	GlutamatergicNeurons	CERAD12_vs_CERAD34	GlutamatergicNeurons_L23_CUX2_LINC01500	6.46E-05	0.7016061	0.241873624	0.001755129	0.026326942	-0.608724628	0.074834461	-0.277010395	-0.335162385	0.000153454	0.424552341	0.461434018	0.008027224	0.120408354	-0.555229799	0.157067851	-0.224575973	-0.290828578
MF	GlutamatergicNeurons	CERAD12_vs_CERAD34	GlutamatergicNeurons_L23_RORB_CUX2	0.003925021	0.257044323	0.886045102	0.005574466	0.083616994	-0.402437271	-0.235009236	-0.033287794	-0.287184656	0.010231247	0.27014666	0.30106899	0.084930794	1	-0.334624479	-0.294881868	0.177507972	-0.166689582
MF	GlutamatergicNeurons	CERAD12_vs_CERAD34	GlutamatergicNeurons_L23_RORB_CUX2_CCDC68	0.236198301	0.314358843	0.939567632	0.261005502	1	-0.110833475	-0.132925027	0.006726914	-0.065054614	0.338427209	0.494184588	0.298554265	0.703530212	1	-0.06650924	-0.1021025	0.097534884	-0.019903216
MF	GlutamatergicNeurons	CERAD12_vs_CERAD34	GlutamatergicNeurons_L23_RORB_CUX2_SYT2	0.132621246	0.340244051	0.142785009	0.574681596	1	-0.220710558	-0.117762739	0.199880097	-0.043586028	0.198086885	0.409531536	0.138193654	0.581037622	1	-0.176750751	-0.120120014	0.254329625	-0.047649342
MF	GlutamatergicNeurons	CERAD12_vs_CERAD34	GlutamatergicNeurons_L23_RORB_CUX2_TGFBR3L	0.274409604	0.078338465	0.009042684	0.282029978	1	-0.228746148	0.312811238	-0.464684974	-0.115963582	0.220209749	0.03971156	0.008540093	0.071332971	1	-0.41977394	0.767105475	-0.501686982	-0.274375178
MF	GlutamatergicNeurons	CERAD12_vs_CERAD34	GlutamatergicNeurons_L5_POU3F1	0.965998637	0.630211764	0.076104722	0.378505303	1	0.002422547	-0.039213478	-0.20722087	-0.038123256	0.486065702	0.943976478	0.40040883	0.806328885	1	0.156941248	-0.018030231	-0.146100762	-0.029726867
MF	GlutamatergicNeurons	CERAD12_vs_CERAD34	GlutamatergicNeurons_L5_RORB_CLMP_CACNG5	0.480818328	0.541215331	0.820213318	0.405598686	1	0.061937771	0.088730922	0.018663669	0.046114637	0.204231458	0.757670761	0.303567114	0.109711147	1	0.123670037	0.044834332	0.107645332	0.102377488
MF	GlutamatergicNeurons	CERAD12_vs_CERAD34	GlutamatergicNeurons_L5_RORB_COL22A1	0.90039943	0.489677386	0.238198163	0.377518991	1	-0.011828384	-0.119371683	-0.219938759	-0.066860026	0.341313912	0.297105089	0.743847677	0.484268905	1	0.104107401	-0.429292897	0.036992977	0.054049709
MF	GlutamatergicNeurons	CERAD12_vs_CERAD34	GlutamatergicNeurons_L5_RORB_FSHR	0.364896568	0.457713876	0.347479793	0.161932075	1	0.198241588	0.073516012	0.121707815	0.103524961	0.32781114	0.311482081	0.435123378	0.110981	1	0.176314805	0.133203978	0.125780588	0.141406998
MF	GlutamatergicNeurons	CERAD12_vs_CERAD34	GlutamatergicNeurons_L5_RORB_THEMIS_ADGRL4	0.073889006	0.688115526	0.202173828	0.20601517	1	0.165734034	-0.032470544	0.207377068	0.072180348	0.033258673	0.931336807	0.271427586	0.049029436	0.735441536	0.275105961	0.012940899	0.251143974	0.177194874
MF	GlutamatergicNeurons	CERAD12_vs_CERAD34	GlutamatergicNeurons_L56_NPSR1	0.592591363	0.638101958	6.16E-05	0.000476091	0.007141361	-0.078925987	-0.055689654	-0.318575345	-0.210510648	0.900189867	0.671483748	0.056828165	0.130574807	1	0.025237943	-0.080336597	-0.259397346	-0.14651211
MF	GlutamatergicNeurons	CERAD12_vs_CERAD34	GlutamatergicNeurons_L6_RORB_THEMIS_PXDN	0.150106614	0.268790638	0.827061721	0.15469816	1	0.290405427	0.193636799	-0.04922115	0.162312974	0.076996788	0.435227396	0.590864183	0.233283784	1	0.324468827	0.178131948	-0.105436168	0.137737258
MF	GlutamatergicNeurons	CERAD12_vs_CERAD34	GlutamatergicNeurons_L6_SULF1_SGCG	0.082727972	0.812730052	0.664005891	0.455249973	1	0.352572532	0.039472595	-0.072008499	0.075960024	0.033483481	0.507309361	0.463176532	0.334207106	1	0.48699141	0.150720977	-0.130577028	0.115436517
MF	GlutamatergicNeurons	CERAD12_vs_CERAD34	GlutamatergicNeurons_L6_THEMIS_POSTN	0.056120891	0.680459659	0.400534786	0.636168906	1	0.249763469	0.044813642	-0.068641503	0.027639618	0.050132134	0.603838687	0.916810744	0.214997205	1	0.540979259	0.090941933	0.019947058	0.145038169
MF	GlutamatergicNeurons	CERAD12_vs_CERAD34	GlutamatergicNeurons_L6b_CTGF	0.071072297	0.4367223	0.989603124	0.132431824	1	0.387786236	0.132954167	0.003000567	0.17403038	0.047888324	0.360561343	0.554222706	0.197835367	1	0.491488109	0.214521529	-0.138628106	0.177607633
MF	Microglia	CERAD12_vs_CERAD34	Microglia_CCL4	0.636863324	0.863576049	0.369430781	0.859728658	1	-0.055561724	0.015993857	0.169205091	0.012031353	0.186103671	0.44922452	0.517886588	0.128041802	1	1.015171239	0.498833346	0.398167877	0.590834805
MF	Microglia	CERAD12_vs_CERAD34	Microglia_CD74_BTF	0.135257871	0.770665131	0.236572328	0.092278174	0.830503568	0.260443089	0.06795177	0.475025342	0.222006607	0.001582442	0.566399236	0.649029303	0.02540347	0.22863123	0.700545468	-0.176993789	0.19745865	0.371802127
MF	Microglia	CERAD12_vs_CERAD34	Microglia_CD83_WIPI1	0.000803138	0.081641437	0.838652359	0.145291493	1	-0.922445556	0.589483611	-0.098330265	-0.284440231	0.005598831	0.180030332	0.608715446	0.136520484	1	-1.072101525	0.690050009	-0.316596106	-0.411886916
MF	Microglia	CERAD12_vs_CERAD34	Microglia_CR1	0.002935771	0.029299222	0.268791786	0.000140178	0.001261598	-0.443843359	-0.454412545	-0.286161622	-0.418354457	0.051901433	0.15825372	0.930243635	0.023628124	0.212653118	-0.303957322	-0.363113157	-0.030100776	-0.281882139
MF	Microglia	CERAD12_vs_CERAD34	Microglia_FCGR1B	0.000341008	0.508455297	0.058054582	0.182734999	1	-0.977264385	-0.187178704	0.508776119	-0.211219418	0.058371928	0.50931192	0.462521994	0.264306443	1	-0.633915296	-0.242201185	0.269150989	-0.228855021
MF	Microglia	CERAD12_vs_CERAD34	Microglia_GPNMB	0.575814103	0.168846677	0.096318175	0.044527259	0.400745331	0.154692652	0.392318002	0.571288949	0.345290837	0.490896371	0.025814478	0.067798728	0.011084334	0.099759008	0.184692399	0.738373467	0.785984863	0.476422543
MF	Microglia	CERAD12_vs_CERAD34	Microglia_HSPA6	0.602062711	0.156488758	0.201957736	0.231995784	1	-0.130764226	0.405748223	0.324233072	0.181045148	0.407905513	0.220404319	0.443079415	0.106058071	0.954522642	0.508265133	0.848617684	0.521486353	0.615274346
MF	Microglia	CERAD12_vs_CERAD34	Microglia_MKI67	0.230344316	0.485059077	0.788147361	0.301294979	1	-0.28432373	-0.087752665	-0.030808525	-0.082448702	0.455750006	0.853486053	0.228799171	0.222158095	1	-0.43972694	-0.105940616	-0.71643093	-0.413005675
MF	Microglia	CERAD12_vs_CERAD34	Microglia_PRDM11	0.843227442	0.878873298	0.035061616	0.163538032	1	-0.045364822	-0.044679096	-0.558698782	-0.207995544	0.256839964	0.204230689	0.262620952	0.6072768	1	0.30509118	-0.436549335	-0.36825771	-0.09154015
MF	Oligodendrocytes	CERAD12_vs_CERAD34	Oligodendrocytes_ARHGAP24	0.842998456	0.882042753	0.803922345	0.940815939	1	0.028711867	0.024686515	-0.042454594	0.006837331	0.709454385	0.32294261	0.37196694	0.899418805	1	0.07573434	-0.228022437	0.23369441	0.016655704
MF	Oligodendrocytes	CERAD12_vs_CERAD34	Oligodendrocytes_EPHB2	0.31857228	0.611366575	0.995456674	0.339173025	1	-0.140074282	-0.065494262	0.00121465	-0.082919125	0.301334335	0.908164056	0.116504584	0.217936435	0.871745739	-0.213987135	0.026390153	-0.588882987	-0.175041433
MF	Oligodendrocytes	CERAD12_vs_CERAD34	Oligodendrocytes_PTPRE	0.981184927	0.422086935	0.905255789	0.757947726	1	-0.001419944	0.110772511	0.008207558	0.013278119	0.384449031	0.137406225	0.847646942	0.641395001	1	-0.10446205	0.651308707	-0.026658055	-0.041416707
MF	Oligodendrocytes	CERAD12_vs_CERAD34	Oligodendrocytes_sGCZ	0.033902324	0.519294732	0.963764083	0.130375113	0.521500453	0.188658705	-0.150038072	-0.006857823	0.110098341	0.037239179	0.133824687	0.915870577	0.121546596	0.486186385	0.342504669	-1.322930217	0.026530321	0.210446084
MF	Vascular	CERAD12_vs_CERAD34	Vasc_Art_DKK2	0.020075566	0.437938387	0.000378689	0.54609234	1	0.801820134	0.22721201	-0.982045505	-0.104819327	0.101417178	0.542774477	0.07572838	0.908181312	1	0.844215839	0.228057023	-0.593322151	-0.025888385
MF	Vascular	CERAD12_vs_CERAD34	Vasc_Cap_MFSD2A	0.313302981	0.397401809	0.259202087	0.477187181	1	0.302595186	0.149978717	-0.412351292	0.100098037	0.382141149	0.378299191	0.583726339	0.198605032	1	0.305290296	0.154293346	0.12919647	0.167663255
MF	Vascular	CERAD12_vs_CERAD34	Vasc_Fib_GPC3	0.848481883	0.284615875	0.52998592	0.709443781	1	-0.089718906	0.367282304	-0.331064313	0.091394855	0.78420089	0.525274866	0.429331876	0.561445743	1	0.091172636	-0.277360868	-0.31025898	-0.127460365
MF	Vascular	CERAD12_vs_CERAD34	Vasc_Peri_PDGFRB	0.544582151	0.301788272	0.436804258	0.924264893	1	0.143512507	-0.184494213	0.242956832	-0.012334991	0.689006216	0.462424038	0.133340463	0.868859493	1	0.085501542	-0.114143759	0.529808232	0.019541867
MF	Vascular	CERAD12_vs_CERAD34	Vasc_SMC_MYH11	0.391223473	0.688088886	0.001835799	0.030132822	0.18079693	-0.211350035	-0.102582103	-1.136351056	-0.345929718	0.588045589	0.649308124	0.010401502	0.107933633	0.6476018	-0.141012925	-0.169468147	-1.363484127	-0.318427294
MF	Vascular	CERAD12_vs_CERAD34	Vasc_Ven_PKHD1L1	0.862200589	0.506069898	0.901916284	0.610040311	1	-0.035148684	-0.138620571	0.049076408	-0.069595176	0.919954648	0.583300532	0.38256021	0.540794973	1	-0.026257845	0.123433412	0.43980044	0.098775716
MF	Astrocytes	MCI_vs_NCI	Astrocytes_CD44_CCDC85A	0.424123874	0.254389728	0.055081565	0.236100351	1	0.256122311	-0.362663295	-0.735682019	-0.230527091	0.922780477	0.611030891	0.506236247	0.960267743	1	0.032906537	0.215377792	-0.34638174	0.011763051
MF	Astrocytes	MCI_vs_NCI	Astrocytes_CD44_KCNQ3	0.685485926	0.809321707	0.540267145	0.930705584	1	-0.090417211	-0.07956548	0.187842748	-0.013768254	0.296445906	0.545410302	0.095997316	0.362008811	1	-0.787512537	0.449753204	0.94856705	0.353624665
MF	Astrocytes	MCI_vs_NCI	Astrocytes_CTX_SMAD9_RERG	0.64265703	0.787901964	0.382037607	0.477887134	1	-0.055327496	0.063718109	-0.150343008	-0.064263495	0.278951139	0.05908146	0.119621144	0.539063415	1	-0.123087868	0.34276378	-0.303474756	-0.053061926
MF	Astrocytes	MCI_vs_NCI	Astrocytes_CTX_WIF1_VAV3	0.458200958	0.30296618	0.32188159	0.11720945	0.82046615	0.206695696	0.343569577	0.343712339	0.285185414	0.685685396	0.099923156	0.625985548	0.163303803	1	0.112342073	0.577872331	0.171685249	0.258232298
MF	Astrocytes	MCI_vs_NCI	Astrocytes_SERPINH1	0.010150041	4.15E-05	0.243154709	0.501715582	1	0.578780992	-1.59879752	0.465519547	0.117684211	0.001911164	9.48E-09	0.012348581	0.70083268	1	2.36304466	-4.416233345	2.434704479	-0.181710692
MF	Astrocytes	MCI_vs_NCI	Astrocytes_WIF1_USH1C	0.319558973	0.001236067	0.717406448	0.431302252	1	0.176315363	-1.0297302	-0.101642356	-0.106706651	NA	NA	NA	NA	NA	NA	NA	NA	NA
MF	GABAergicNeurons	MCI_vs_NCI	Gaba_LAMP5_ROR2_LCP2	0.740380531	0.008484308	0.241771342	0.985071353	1	0.038668084	0.505146556	-0.081158492	-0.001065124	0.192373163	0.281114778	0.62438091	0.425099789	1	0.136518004	0.16468848	-0.039788739	0.04720824
MF	GABAergicNeurons	MCI_vs_NCI	Gaba_NDNF_RELN	0.012770445	0.022042775	0.897160765	0.513818667	1	-0.347113108	0.438325911	-0.029166339	-0.065823577	0.056700076	0.194285374	0.740607389	0.834274398	1	-0.302499041	0.208112156	0.062641293	-0.020272322
MF	GABAergicNeurons	MCI_vs_NCI	Gaba_PVALB_COL15A1	0.789974449	0.001576778	0.460626734	0.225819403	1	0.054092823	0.472990954	-0.076992388	0.095540008	0.530657353	0.056034997	0.445781332	0.437735245	1	0.13590351	0.298532937	-0.092644938	0.068065804
MF	GABAergicNeurons	MCI_vs_NCI	Gaba_PVALB_GULP1_GRIK3	0.271336549	0.008765237	0.296848018	0.623630096	1	-0.078596664	0.449321567	0.127042898	0.028458272	0.649219154	0.12206117	0.065266291	0.058753362	0.940053798	0.039190271	0.235967947	0.257991912	0.124980867
MF	GABAergicNeurons	MCI_vs_NCI	Gaba_PVALB_SLCO4C1	0.002103612	0.064082942	0.345327868	0.008493002	0.135888036	-0.221729764	0.473805699	-0.158118204	-0.168745973	0.030790468	0.671482341	0.704931982	0.076282952	1	-0.157683219	0.06561711	-0.056015653	-0.106880588
MF	GABAergicNeurons	MCI_vs_NCI	Gaba_SST_CHODL	0.235640043	0.53377728	0.485769682	0.319647146	1	-0.121360341	-0.076045491	0.151867556	-0.073462268	0.473281751	0.363514702	0.133632429	0.680265448	1	-0.165594297	-0.391301514	0.743294436	-0.077575131
MF	GABAergicNeurons	MCI_vs_NCI	Gaba_SST_PRKG2	0.073959701	0.027739858	0.060354167	0.103069927	1	-0.151315659	0.394753524	-0.205778923	-0.102316557	0.271609811	0.195617366	0.009190539	0.086617144	1	-0.083353629	0.173450689	-0.257120162	-0.094004877
MF	GABAergicNeurons	MCI_vs_NCI	Gaba_VIP	0.39345336	0.036795516	0.975516331	0.892550523	1	-0.066147271	0.475520918	-0.004699697	-0.008938596	0.972245169	0.400027525	0.902209778	0.61878917	1	0.002777839	0.101724401	0.017084376	0.029893506
MF	GlutamatergicNeurons	MCI_vs_NCI	GlutamatergicNeurons_L23_CUX2_LINC01500	0.030864679	0.659482634	0.040567639	0.294254938	1	-0.305762062	-0.115310389	0.548893596	-0.11847486	0.082793269	0.91481666	0.02591211	0.979471485	1	-0.30608862	0.025631067	0.54080934	-0.003155405
MF	GlutamatergicNeurons	MCI_vs_NCI	GlutamatergicNeurons_L23_RORB_CUX2	0.60518096	0.365687471	0.00277264	0.041499183	0.622487752	0.120403657	-0.254424042	0.513360576	0.252764479	0.833248144	0.601605685	0.015226497	0.105044706	1	0.038733688	-0.170096368	0.408112668	0.188004123
MF	GlutamatergicNeurons	MCI_vs_NCI	GlutamatergicNeurons_L23_RORB_CUX2_CCDC68	0.790704965	0.942117723	0.505008364	0.931278181	1	-0.028623137	-0.01289949	0.112952686	0.006983571	0.835715625	0.706287037	0.658158966	0.584835711	1	0.019673677	0.063762611	0.057034994	0.038044667
MF	GlutamatergicNeurons	MCI_vs_NCI	GlutamatergicNeurons_L23_RORB_CUX2_SYT2	0.514858407	0.202021769	0.783733719	0.188511671	1	0.102224266	0.173499495	0.043286964	0.113233154	0.415254339	0.170473452	0.448771848	0.403784757	1	0.136501041	0.207210409	-0.119511142	0.076357547
MF	GlutamatergicNeurons	MCI_vs_NCI	GlutamatergicNeurons_L23_RORB_CUX2_TGFBR3L	0.727424962	0.002631158	0.891804837	0.153301595	1	0.066897366	-0.63173292	0.030681458	-0.171323612	0.719041868	0.002231437	0.745426733	0.050006345	0.750095169	-0.119489295	-1.146781222	-0.094964676	-0.371306937
MF	GlutamatergicNeurons	MCI_vs_NCI	GlutamatergicNeurons_L5_POU3F1	0.312591494	0.215033745	0.002514616	0.060024853	0.900372796	0.062925075	-0.130179012	0.241005569	0.083651167	0.280286112	0.645229337	0.196069876	0.242416521	1	0.314316682	-0.129513918	0.297009537	0.177477155
MF	GlutamatergicNeurons	MCI_vs_NCI	GlutamatergicNeurons_L5_RORB_CLMP_CACNG5	0.420588651	0.133226651	0.983713917	0.990843237	1	-0.084098533	0.275570158	-0.001541576	0.000666222	0.550567949	0.279483961	0.176935419	0.435988503	1	-0.065256813	0.194925699	-0.165392705	-0.057885421
MF	GlutamatergicNeurons	MCI_vs_NCI	GlutamatergicNeurons_L5_RORB_COL22A1	0.224454983	0.82231283	0.709164007	0.680130435	1	-0.169298248	-0.053491514	0.034480742	-0.03022059	0.458494702	0.346053925	0.963583454	0.463307018	1	-0.131407828	-0.465910195	-0.007251153	-0.084371384
MF	GlutamatergicNeurons	MCI_vs_NCI	GlutamatergicNeurons_L5_RORB_FSHR	0.936888114	0.643819446	0.285854206	0.342642616	1	-0.018095599	-0.056921149	-0.181246019	-0.086698789	0.759820654	0.551787556	0.32473587	0.290081032	1	-0.058369458	-0.085001773	-0.200033522	-0.105436218
MF	GlutamatergicNeurons	MCI_vs_NCI	GlutamatergicNeurons_L5_RORB_THEMIS_ADGRL4	0.602075881	0.441118922	0.022427829	0.417709412	1	-0.056383979	0.087576564	-0.391109684	-0.057744726	0.687603088	0.348893357	0.049156578	0.564544655	1	-0.054773667	0.173009857	-0.492577664	-0.057853922
MF	GlutamatergicNeurons	MCI_vs_NCI	GlutamatergicNeurons_L56_NPSR1	0.663656581	0.952906072	0.016036737	0.050928646	0.763929685	-0.061327691	-0.009806183	-0.263196846	-0.149602355	0.636454917	0.830041236	0.013443475	0.136522562	1	0.103543986	0.047701258	-0.354872472	-0.157288405
MF	GlutamatergicNeurons	MCI_vs_NCI	GlutamatergicNeurons_L6_RORB_THEMIS_PXDN	0.165562397	0.371174487	0.056568733	0.694085616	1	0.2704944	0.197298529	-0.454180733	0.048994529	0.134043954	0.364894861	0.486113908	0.210228154	1	0.306704533	0.251928313	-0.231573706	0.185042274
MF	GlutamatergicNeurons	MCI_vs_NCI	GlutamatergicNeurons_L6_SULF1_SGCG	0.256644929	0.508987238	0.017248778	0.010611356	0.159170342	-0.207035633	-0.142129891	-0.366962925	-0.263943152	0.882088652	0.95676496	0.157050871	0.387346912	1	-0.033379988	-0.016583867	-0.422105884	-0.133913925
MF	GlutamatergicNeurons	MCI_vs_NCI	GlutamatergicNeurons_L6_THEMIS_POSTN	0.183049277	0.698691677	0.12059751	0.560881564	1	0.195888642	-0.045313407	-0.172474506	-0.041103055	0.212963025	0.89178317	0.082705676	0.67884582	1	0.35795022	0.029925621	-0.3766196	-0.05634269
MF	GlutamatergicNeurons	MCI_vs_NCI	GlutamatergicNeurons_L6b_CTGF	0.473617227	0.634974292	0.037703023	0.158370203	1	-0.1494977	0.112053335	-0.4416157	-0.177617943	0.815670933	0.393597982	0.309589286	0.877987031	1	0.05184597	0.260595563	-0.358173752	0.024588867
MF	Microglia	MCI_vs_NCI	Microglia_CCL4	0.615038192	2.05E-11	0.817357168	1.43E-07	1.28E-06	-0.100997629	-0.597146427	-0.025958668	-0.347015895	0.242430529	0.021418121	0.175324453	0.738932315	1	-0.812148428	-2.392227147	0.619485067	-0.11946096
MF	Microglia	MCI_vs_NCI	Microglia_CD74_BTF	0.392424995	0.880649797	0.99522752	0.491552254	1	0.19804801	0.043039249	-0.002346884	0.112604512	0.743100207	0.608429833	0.437169752	0.356332431	1	0.108190796	0.175761557	0.278521008	0.182816768
MF	Microglia	MCI_vs_NCI	Microglia_CD83_WIPI1	0.286778652	0.094897927	0.038876193	0.565258643	1	-0.244670355	-0.804728714	0.853181703	-0.106558883	0.358005808	0.2399923	0.000256062	0.16896349	1	-0.473142261	-0.633617312	1.490580134	0.378185533
MF	Microglia	MCI_vs_NCI	Microglia_CR1	0.148500622	0.766993274	0.04270181	0.084284213	0.758557914	0.250310769	-0.077117329	0.717495135	0.230569595	0.684297557	0.406348619	0.060719934	0.14228662	1	0.085071794	0.266776765	0.768973239	0.236541519
MF	Microglia	MCI_vs_NCI	Microglia_FCGR1B	0.909833414	0.265547572	0.362472073	0.773083367	1	-0.038535418	0.329502853	-0.416291166	0.057854905	0.81943397	0.220152808	0.239789392	0.797855849	1	0.093205946	0.425246948	-0.471036295	0.056513412
MF	Microglia	MCI_vs_NCI	Microglia_GPNMB	0.036505167	0.379073727	0.512570847	0.136385199	1	0.551938494	0.374608008	-0.217211893	0.276772352	0.107645213	0.000583062	0.384157751	0.000641409	0.005772684	0.450026526	1.127305453	0.309850827	0.623441504
MF	Microglia	MCI_vs_NCI	Microglia_HSPA6	0.033985039	0.000221596	0.702826991	0.911878294	1	0.505043448	-1.252867755	0.111726416	-0.017959358	0.06141517	0.024268885	0.412391028	0.489974436	1	1.202250363	-2.030541733	0.513699529	0.277302503
MF	Microglia	MCI_vs_NCI	Microglia_MKI67	0.769259336	0.549337904	0.958175569	0.636512976	1	-0.052702511	-0.107989969	0.008888664	-0.048099263	0.365984555	0.360027137	0.264971784	0.533308383	1	-0.53264621	0.51974102	0.720112809	0.215221629
MF	Microglia	MCI_vs_NCI	Microglia_PRDM11	0.721751643	0.04161192	0.818952996	0.226303397	1	-0.072535702	-0.842799314	-0.096507256	-0.20286307	0.401020644	0.342160413	0.178144736	0.085689668	0.771207008	-0.211199672	-0.405832094	-0.50282188	-0.322142678
MF	Oligodendrocytes	MCI_vs_NCI	Oligodendrocytes_ARHGAP24	0.589932832	0.744002129	0.075252695	0.562616519	1	0.074869643	-0.068692943	-0.397955753	-0.059589412	0.538229065	0.246610241	0.290439319	0.413133025	1	0.141062728	-0.293096105	-0.300574037	-0.119330657
MF	Oligodendrocytes	MCI_vs_NCI	Oligodendrocytes_EPHB2	0.108315533	0.729172359	0.394420461	0.193323206	0.773292826	-0.199062743	0.056643079	-0.225731454	-0.120430181	0.259567393	0.149385448	0.788162971	0.95076129	1	-0.218852216	0.362628972	0.146269711	0.009132636
MF	Oligodendrocytes	MCI_vs_NCI	Oligodendrocytes_PTPRE	0.947116213	0.636660172	0.732143855	0.938967689	1	-0.004696302	-0.054941352	0.033390185	-0.003935727	0.548835247	0.459437213	0.492653284	0.71977513	1	-0.089838639	0.20322523	0.091675906	0.033631776
MF	Oligodendrocytes	MCI_vs_NCI	Oligodendrocytes_sGCZ	0.287705463	0.507498093	0.652854429	0.188050453	0.752201811	0.113449475	0.125581059	0.078781399	0.10810625	0.512872837	0.706882343	0.138466845	0.161112004	0.644448016	0.162405519	-0.210646869	0.300888003	0.212066777
MF	Vascular	MCI_vs_NCI	Vasc_Art_DKK2	0.201844772	0.767312556	0.535688963	0.498863072	1	-0.399117732	-0.104816421	0.245221367	-0.136422764	0.685442709	0.907848478	0.69004634	0.892864328	1	0.201430479	-0.044135312	-0.146158524	-0.0314261
MF	Vascular	MCI_vs_NCI	Vasc_Cap_MFSD2A	0.14470331	0.633675722	0.956821215	0.563812191	1	0.349501489	-0.117264644	-0.015011715	0.084246404	0.144287852	0.214461626	0.061985434	0.151817651	0.910905905	0.527669702	-0.270950054	-0.417231357	-0.205453981
MF	Vascular	MCI_vs_NCI	Vasc_Fib_GPC3	0.879528456	0.405155005	0.002542634	0.036984442	0.221906653	-0.058416536	0.33747935	1.233521247	0.481042312	0.802531239	0.563541959	0.001373698	0.024970974	0.149825844	0.117109162	0.239286544	1.533072921	0.58385808
MF	Vascular	MCI_vs_NCI	Vasc_Peri_PDGFRB	0.565494908	0.464810285	0.355093118	0.621642687	1	-0.130001001	0.190250019	-0.225151348	-0.068989716	0.388426168	0.886486322	0.062905511	0.167949956	1	-0.199516478	0.029700164	-0.464965657	-0.181379081
MF	Vascular	MCI_vs_NCI	Vasc_SMC_MYH11	0.487355345	0.030428795	0.210991808	0.189712996	1	-0.197783974	0.696445246	0.671946441	0.259931664	0.806486929	0.000697812	0.112035627	0.007721963	0.046331775	-0.088100464	1.164481645	1.205218001	0.628842286
MF	Vascular	MCI_vs_NCI	Vasc_Ven_PKHD1L1	0.007181753	0.355912337	0.800112746	0.02315273	0.138916382	-0.649206267	-0.221198174	0.10726198	-0.358444094	0.025105946	0.066120011	0.301758584	0.002769768	0.016618609	-0.636598322	-0.425193788	-0.349685813	-0.474427509
MF	Astrocytes	ADdementia_vs_NCI	Astrocytes_CD44_CCDC85A	0.824346617	0.390158448	0.121566955	0.147801871	1	0.090000058	-0.273465612	-0.41860368	-0.265864888	0.25818461	0.671470232	0.303574463	0.341119946	1	-0.440969798	0.1605106	-0.451788202	-0.219889468
MF	Astrocytes	ADdementia_vs_NCI	Astrocytes_CD44_KCNQ3	0.516852017	0.178586434	0.017177591	0.380803353	1	-0.152247417	0.267113984	-0.512138627	-0.108593902	0.16121	0.929888641	0.01637629	0.035081219	0.24556853	-1.329389214	-0.057017139	-1.77200264	-0.913085785
MF	Astrocytes	ADdementia_vs_NCI	Astrocytes_CTX_SMAD9_RERG	0.908288812	0.956567892	0.927886858	0.955133437	1	0.016943098	0.013114636	-0.017308212	0.00590385	0.770079007	0.851078443	0.860672289	0.839821588	1	0.057346918	0.0274369	-0.037923706	0.020823166
MF	Astrocytes	ADdementia_vs_NCI	Astrocytes_CTX_WIF1_VAV3	0.249315817	0.587245794	0.72830965	0.199481594	1	0.247105841	0.171342226	0.126533022	0.204642138	0.241031613	0.643753586	0.97291934	0.300840659	1	0.282979904	0.140149448	-0.011431097	0.170385806
MF	Astrocytes	ADdementia_vs_NCI	Astrocytes_SERPINH1	0.027005931	0.698041242	0.792163491	0.478705439	1	0.72141435	0.149368317	-0.036319496	0.085416043	0.007112258	0.7026775	0.438498422	0.306070641	1	2.316824273	-0.322651962	-0.82675674	0.537398135
MF	Astrocytes	ADdementia_vs_NCI	Astrocytes_WIF1_USH1C	0.702581451	0.486876043	0.136188798	0.983149295	1	-0.072027913	-0.195151147	0.477368828	0.002970902	NA	NA	NA	NA	NA	NA	NA	NA	NA
MF	GABAergicNeurons	ADdementia_vs_NCI	Gaba_LAMP5_ROR2_LCP2	0.521695294	0.025645548	0.601966551	0.246053733	1	-0.165794404	0.470724945	0.055530955	0.103492766	0.991479478	0.308587523	0.123962856	0.101936443	1	0.001872854	0.144951303	0.180251276	0.131500127
MF	GABAergicNeurons	ADdementia_vs_NCI	Gaba_NDNF_RELN	0.019576911	0.770870802	0.02005392	0.008217994	0.131487903	-0.384367034	0.052197345	-0.350885761	-0.249812564	0.037849345	0.801982452	0.235992574	0.05518692	0.882990726	-0.402802676	-0.039842083	-0.203422901	-0.191613532
MF	GABAergicNeurons	ADdementia_vs_NCI	Gaba_PVALB_COL15A1	0.791739647	0.262210626	0.92314037	0.514089318	1	0.053345367	0.205596313	-0.01337873	0.063302169	0.547841362	0.445821262	0.525023685	0.260279089	1	0.16200182	0.123642043	0.08494037	0.108433059
MF	GABAergicNeurons	ADdementia_vs_NCI	Gaba_PVALB_GULP1_GRIK3	0.109183353	0.080647269	0.873320578	0.071835512	1	0.133604852	0.254306371	-0.017569653	0.108892007	0.045731038	0.29391927	0.241138546	0.013295087	0.212721396	0.21178284	0.132424288	0.133488544	0.163634104
MF	GABAergicNeurons	ADdementia_vs_NCI	Gaba_PVALB_SLCO4C1	0.852660685	0.432575833	0.051367529	0.298998436	1	-0.018496219	0.219932008	-0.263514069	-0.080073923	0.569039996	0.711695733	0.647763323	0.788555333	1	0.066241124	0.061764859	-0.058078002	0.020473351
MF	GABAergicNeurons	ADdementia_vs_NCI	Gaba_SST_CHODL	0.108168297	0.737625441	0.080703989	0.070325705	1	-0.242144411	0.04955428	-0.214947171	-0.14501926	0.333352772	0.59458633	0.617437605	0.643315232	1	-0.42525614	0.189225631	-0.173768406	-0.100224092
MF	GABAergicNeurons	ADdementia_vs_NCI	Gaba_SST_PRKG2	0.034735926	0.272109365	0.001146444	0.00187972	0.030075524	-0.237115181	0.209684274	-0.352304952	-0.224389847	0.079322463	0.388156546	0.002616023	0.011790142	0.188642267	-0.210249106	0.11898603	-0.323332664	-0.174245775
MF	GABAergicNeurons	ADdementia_vs_NCI	Gaba_VIP	0.797437976	0.183724784	0.239305496	0.66868968	1	-0.023631389	0.235984828	-0.121742737	-0.027445819	0.93618624	0.901937746	0.860222613	0.992961125	1	0.009456395	0.012064552	-0.017334127	0.000527986
MF	GlutamatergicNeurons	ADdementia_vs_NCI	GlutamatergicNeurons_L23_CUX2_LINC01500	0.054342709	0.12832056	0.973049817	0.095488864	1	-0.609271252	-0.339703124	-0.006020716	-0.212584743	0.169045805	0.295175446	0.624681801	0.343672827	1	-0.391367023	-0.201959728	0.093964299	-0.116274672
MF	GlutamatergicNeurons	ADdementia_vs_NCI	GlutamatergicNeurons_L23_RORB_CUX2	0.859868749	0.084698325	0.339461763	0.892764172	1	-0.042144463	-0.391987205	0.129696511	-0.014121051	0.782589719	0.230643669	0.33121478	0.996533512	1	-0.058558768	-0.248820522	0.132634501	0.000436466
MF	GlutamatergicNeurons	ADdementia_vs_NCI	GlutamatergicNeurons_L23_RORB_CUX2_CCDC68	0.484150394	0.243226445	0.386985658	0.137798569	1	-0.073178954	-0.181748615	-0.076054416	-0.091681253	0.408319176	0.414789174	0.895278565	0.332058854	1	-0.081267637	-0.121937712	-0.013442246	-0.06207952
MF	GlutamatergicNeurons	ADdementia_vs_NCI	GlutamatergicNeurons_L23_RORB_CUX2_SYT2	0.568485955	0.332803686	0.273099283	0.62269688	1	0.099657494	-0.154096181	0.141666292	0.042810539	0.525440855	0.64783873	0.324751914	0.517824991	1	0.12491484	-0.07366364	0.156518864	0.063453413
MF	GlutamatergicNeurons	ADdementia_vs_NCI	GlutamatergicNeurons_L23_RORB_CUX2_TGFBR3L	0.093971848	0.531835181	0.791981471	0.149952018	1	-0.366427003	-0.157914992	-0.050437681	-0.180092145	0.114031075	0.827765091	0.438521295	0.150216008	1	-0.668479763	-0.105340248	-0.198121286	-0.286927072
MF	GlutamatergicNeurons	ADdementia_vs_NCI	GlutamatergicNeurons_L5_POU3F1	0.237580805	0.785064249	0.340997941	0.165664551	1	0.092035445	0.022448789	0.089701197	0.067247825	0.257722993	0.318810255	0.617443318	0.15272243	1	0.461516169	0.223376837	0.128031187	0.22291608
MF	GlutamatergicNeurons	ADdementia_vs_NCI	GlutamatergicNeurons_L5_RORB_CLMP_CACNG5	0.362481667	0.19510321	0.096690582	0.023870847	0.358062712	0.110008366	0.174877122	0.117447514	0.125617372	0.298939238	0.40061127	0.410545726	0.124043623	1	0.128568293	0.098804874	0.079613879	0.098364118
MF	GlutamatergicNeurons	ADdementia_vs_NCI	GlutamatergicNeurons_L5_RORB_COL22A1	0.149107228	0.371644158	0.719785196	0.759004876	1	-0.168046538	0.165882254	0.038444785	-0.022269287	0.19305115	0.924595748	0.760354004	0.521109507	1	-0.20858251	-0.034940797	0.043732506	-0.065857221
MF	GlutamatergicNeurons	ADdementia_vs_NCI	GlutamatergicNeurons_L5_RORB_FSHR	0.691542857	0.839594271	0.46401327	0.699418024	1	-0.072641216	-0.023185031	0.049010035	0.021277611	0.41056593	0.779714686	0.59052131	0.969489834	1	-0.138383874	-0.033617855	0.043808563	-0.002393131
MF	GlutamatergicNeurons	ADdementia_vs_NCI	GlutamatergicNeurons_L5_RORB_THEMIS_ADGRL4	0.215667157	0.81000652	0.254295384	0.201460403	1	-0.137800418	0.025179818	-0.089478785	-0.069874639	0.229997689	0.858034785	0.358188875	0.270806907	1	-0.203477349	0.025501595	-0.098233621	-0.084091289
MF	GlutamatergicNeurons	ADdementia_vs_NCI	GlutamatergicNeurons_L56_NPSR1	0.339106778	0.347619247	0.000817059	0.028740488	0.431107315	0.163358689	-0.130294226	-0.451602118	-0.184095225	0.249430433	0.550066964	0.006016329	0.075054866	1	0.281217092	-0.115359205	-0.411505654	-0.189575877
MF	GlutamatergicNeurons	ADdementia_vs_NCI	GlutamatergicNeurons_L6_RORB_THEMIS_PXDN	0.148034281	0.210469442	0.535206466	0.485068201	1	0.288418292	0.266335723	-0.0712279	0.062940085	0.12423261	0.156515521	0.590710405	0.290173928	1	0.345015619	0.341041015	-0.084560615	0.120102581
MF	GlutamatergicNeurons	ADdementia_vs_NCI	GlutamatergicNeurons_L6_SULF1_SGCG	0.963478421	0.938044233	0.440286537	0.571934606	1	0.010671424	-0.016448764	-0.120628387	-0.062543143	0.56704849	0.718790189	0.725721787	0.808164571	1	0.154278489	0.099621857	-0.072309609	0.034210553
MF	GlutamatergicNeurons	ADdementia_vs_NCI	GlutamatergicNeurons_L6_THEMIS_POSTN	0.795462493	0.352467654	0.206411629	0.633597093	1	-0.048986866	0.131462952	-0.143064176	-0.038161079	0.923064356	0.145183307	0.096230107	0.527459473	1	-0.036086196	0.275333848	-0.198573738	-0.061570477
MF	GlutamatergicNeurons	ADdementia_vs_NCI	GlutamatergicNeurons_L6b_CTGF	0.695399428	0.141864693	0.335552126	0.677193135	1	0.101216529	0.314282332	-0.183877358	0.051941523	0.332646378	0.062724402	0.760471463	0.126770331	1	0.246188734	0.451124835	-0.082705209	0.22491021
MF	Microglia	ADdementia_vs_NCI	Microglia_CCL4	3.15E-06	0.724491838	0.83071075	0.010161784	0.091456053	-0.81393035	0.054851017	-0.043479188	-0.259289752	0.002084281	0.444741834	0.993280123	0.162547796	1	-2.355806273	0.539213286	0.010138178	-0.665340289
MF	Microglia	ADdementia_vs_NCI	Microglia_CD74_BTF	0.781252516	0.798887238	0.813059533	0.926823598	1	0.07334266	-0.064415474	-0.093610727	-0.015230654	0.044193138	0.435157114	0.914163243	0.403152215	1	0.65735009	-0.251606355	0.061257488	0.177884655
MF	Microglia	ADdementia_vs_NCI	Microglia_CD83_WIPI1	0.869690739	0.680927848	0.003113064	0.259172249	1	0.032903871	0.15009913	-0.942339309	-0.173684496	0.547151407	0.657104424	0.057837643	0.86110155	1	0.256685896	0.224486101	-1.245469233	-0.051085799
MF	Microglia	ADdementia_vs_NCI	Microglia_CR1	0.040956928	0.870250935	0.824754315	0.149688493	1	-0.426257892	-0.037413099	0.091155468	-0.2080351	0.883463327	0.697744498	0.878097629	0.909593932	1	0.045686214	-0.10842044	0.072532863	-0.021615311
MF	Microglia	ADdementia_vs_NCI	Microglia_FCGR1B	0.525699479	0.789932856	0.045524922	0.119727034	1	-0.217446107	-0.090866196	-0.830757127	-0.32509363	0.934763174	0.454662437	0.036066189	0.091200516	0.82080464	-0.03602016	-0.291298185	-0.895579326	-0.406922207
MF	Microglia	ADdementia_vs_NCI	Microglia_GPNMB	0.183042888	0.00308498	0.116922887	0.00046459	0.004181314	0.359351638	0.64675769	0.630316784	0.547679325	0.004628463	0.000248149	0.010217431	1.24E-07	1.12E-06	0.76179882	0.866362623	0.833822103	0.823792444
MF	Microglia	ADdementia_vs_NCI	Microglia_HSPA6	0.874520601	0.987736098	0.938325356	0.941023935	1	-0.032512653	0.004607842	0.026229595	-0.011227354	0.405418499	0.276430338	0.446522897	0.658643114	1	0.439515569	-0.773028168	0.476447612	0.155053835
MF	Microglia	ADdementia_vs_NCI	Microglia_MKI67	0.062859639	0.826150408	0.638830195	0.199781585	1	-0.397048055	-0.032880265	-0.077662657	-0.126279159	0.631406184	0.493340579	0.651375338	0.351785516	1	-0.242506516	-0.376704837	-0.361699709	-0.314225846
MF	Microglia	ADdementia_vs_NCI	Microglia_PRDM11	0.008538843	0.857905985	0.065597759	0.475401666	1	-0.741459551	-0.048239352	0.593469539	-0.118983674	0.082638272	0.968935136	0.292267054	0.623191481	1	-0.515747113	0.012302517	0.364790487	-0.090187067
MF	Oligodendrocytes	ADdementia_vs_NCI	Oligodendrocytes_ARHGAP24	0.082547191	0.345876185	0.429355441	0.182974246	0.731896986	0.317910655	0.204004906	-0.206191512	0.16408663	0.169949709	0.542902366	0.925887248	0.251505528	1	0.382527502	0.138742578	-0.031664672	0.179672713
MF	Oligodendrocytes	ADdementia_vs_NCI	Oligodendrocytes_EPHB2	0.910152255	0.483514661	0.3751154	0.359166986	1	-0.019118156	-0.118551721	-0.206922327	-0.097668247	0.919635159	0.806730164	0.759643573	0.93050455	1	0.023528905	0.057347635	-0.105072342	0.012991135
MF	Oligodendrocytes	ADdementia_vs_NCI	Oligodendrocytes_PTPRE	0.850136172	0.725258534	0.720106712	0.866629644	1	-0.01650411	0.054917674	-0.049303516	-0.0112002	0.398773723	0.454561385	0.854349629	0.621048452	1	-0.156975445	0.31195082	-0.052383679	-0.072169729
MF	Oligodendrocytes	ADdementia_vs_NCI	Oligodendrocytes_sGCZ	0.551937244	0.520633489	0.232180801	0.855538032	1	-0.073707215	-0.167511847	0.151289656	0.015266867	0.6056086	0.229840979	0.19422391	0.860021336	1	-0.150387983	-1.025900515	0.419293229	0.036976733
MF	Vascular	ADdementia_vs_NCI	Vasc_Art_DKK2	0.524356896	0.847560005	0.003859907	0.24339231	1	0.239634403	0.054853947	-0.976678342	-0.2200983	0.224508556	0.829468963	0.015961053	0.561301502	1	0.563579335	0.057838163	-0.914393156	-0.115132917
MF	Vascular	ADdementia_vs_NCI	Vasc_Cap_MFSD2A	0.575046841	0.369989727	0.128080782	0.809422124	1	-0.15634878	0.189229331	-0.610867565	-0.037433403	0.575450271	0.210858016	0.279854188	0.759223851	1	-0.218512542	0.220581504	-0.3327092	0.043655078
MF	Vascular	ADdementia_vs_NCI	Vasc_Fib_GPC3	0.825827537	0.170391854	0.333193445	0.791515609	1	0.12071302	-0.518044157	0.427952119	-0.06727401	0.886523391	0.136138911	0.044017115	0.999790578	1	-0.083747446	-0.611888438	1.047470515	-7.41E-05
MF	Vascular	ADdementia_vs_NCI	Vasc_Peri_PDGFRB	0.621446628	0.655257576	0.845756885	0.662414568	1	0.13040933	0.114355521	-0.051900511	0.066095542	0.522814183	0.937448479	0.629716226	0.601068357	1	0.171428655	-0.014958321	0.111627846	0.067460171
MF	Vascular	ADdementia_vs_NCI	Vasc_SMC_MYH11	0.5500549	0.606860299	0.536008529	0.726008674	1	-0.220642483	0.137155671	0.250969534	0.066834658	0.646538527	0.271648061	0.387132453	0.598361604	1	-0.102288966	0.354039819	0.441201136	0.090899358
MF	Vascular	ADdementia_vs_NCI	Vasc_Ven_PKHD1L1	0.546002154	0.217517652	0.099176371	0.048352188	0.290113131	-0.179879389	-0.306182662	-0.553541502	-0.327411344	0.376083949	0.121446497	0.465384325	0.054400461	0.326402767	-0.315352871	-0.341188875	-0.288632661	-0.325714617
MF	Astrocytes	slope_of_decline_negative	Astrocytes_CD44_CCDC85A	0.095904786	0.000737234	0.71608342	0.198446379	1	2.183462186	-4.339156979	-0.761189349	1.081120954	0.289345941	0.078436177	0.353743342	0.719341656	1	1.159710127	-3.012980663	-2.435130826	-0.312655626
MF	Astrocytes	slope_of_decline_negative	Astrocytes_CD44_KCNQ3	0.426550686	0.773263397	0.719572737	0.808358694	1	-0.719250323	0.255228084	0.824949188	0.147999299	0.54397415	0.369100465	0.374367767	0.310276341	1	-4.50851884	1.837704593	3.749333164	1.813258914
MF	Astrocytes	slope_of_decline_negative	Astrocytes_CTX_SMAD9_RERG	0.907804208	0.746521047	0.949167453	0.805643607	1	-0.05987427	-0.370025713	-0.083126352	0.10903437	0.98370654	0.688464205	0.727695971	0.729369611	1	-0.010541436	-0.281913399	-0.464059206	-0.137411779
MF	Astrocytes	slope_of_decline_negative	Astrocytes_CTX_WIF1_VAV3	0.766642565	0.178674325	0.864625697	0.291760015	1	0.2716326	1.549882735	0.300444746	-0.699963388	0.886768229	0.054494543	0.908975336	0.249944996	1	0.140479973	2.487056499	-0.230037021	0.840813505
MF	Astrocytes	slope_of_decline_negative	Astrocytes_SERPINH1	0.296034708	0.881235261	0.424569831	0.776496689	1	2.729484505	-0.305299853	-1.053655277	0.289681632	0.588437227	0.449136853	0.13269551	0.303363005	1	3.9122555	-3.064034946	-10.56266697	-3.24816325
MF	Astrocytes	slope_of_decline_negative	Astrocytes_WIF1_USH1C	0.014032615	0.637238978	0.001866341	0.243073403	1	-1.641136885	-0.394777685	5.108313207	0.580915401	NA	NA	NA	NA	NA	NA	NA	NA	NA
MF	GABAergicNeurons	slope_of_decline_negative	Gaba_LAMP5_ROR2_LCP2	0.814405257	0.052204819	0.62348829	0.225265885	1	-0.186436558	1.695080025	0.423809192	-0.588986227	0.867172061	0.076578243	0.130348208	0.046701228	0.747219646	-0.149910079	1.05419874	1.127917958	0.821271925
MF	GABAergicNeurons	slope_of_decline_negative	Gaba_NDNF_RELN	0.056151126	0.874522111	0.008466176	0.015622458	0.249959333	-1.305772814	0.111885956	-2.224996195	1.027925352	0.050172414	0.779509189	0.061360538	0.029351696	0.469627141	-1.795241692	-0.203486321	-1.847919029	-1.074949008
MF	GABAergicNeurons	slope_of_decline_negative	Gaba_PVALB_COL15A1	0.308758838	0.614711394	0.566089273	0.216451161	1	0.745125984	0.420596024	0.524785718	-0.583067664	0.174943107	0.686470233	0.112869347	0.045113672	0.721818745	1.065147578	0.334568312	0.974959477	0.837611955
MF	GABAergicNeurons	slope_of_decline_negative	Gaba_PVALB_GULP1_GRIK3	0.211628267	0.763245426	0.060890741	0.857223189	1	0.493624537	0.155101901	-1.133432804	-0.050072676	0.156952299	0.521524701	0.422008397	0.926025464	1	0.695829065	-0.30568242	-0.52469476	0.028152651
MF	GABAergicNeurons	slope_of_decline_negative	Gaba_PVALB_SLCO4C1	0.204103953	0.870851707	0.940503268	0.229133764	1	0.410547502	0.19802256	-0.083733234	-0.361985965	0.103838732	0.779728848	0.348942903	0.090148997	1	0.559898946	-0.285164533	0.770644149	0.5137965
MF	GABAergicNeurons	slope_of_decline_negative	Gaba_SST_CHODL	0.117723055	0.054891992	0.036385455	0.001651685	0.026426957	-0.751708333	-0.920380517	-1.388203847	0.9507342	0.145208865	0.367210526	0.446649032	0.062353147	0.997650353	-1.858689668	-1.606041756	-1.421099747	-1.690024334
MF	GABAergicNeurons	slope_of_decline_negative	Gaba_SST_PRKG2	0.880226789	0.857506891	0.254309325	0.48267812	1	-0.068301559	-0.138837932	-0.904449012	0.246233633	0.797997905	0.391600032	0.021142031	0.078911594	1	-0.114711976	-0.616547889	-1.469486582	-0.573992697
MF	GABAergicNeurons	slope_of_decline_negative	Gaba_VIP	0.205224295	0.255751311	0.264880342	0.282550899	1	-0.355524926	0.80526622	-0.866632396	0.265814732	0.080517314	0.670961067	0.442264822	0.172566388	1	-0.520492545	0.177261729	-0.529786663	-0.311924916
MF	GlutamatergicNeurons	slope_of_decline_negative	GlutamatergicNeurons_L23_CUX2_LINC01500	0.019682416	0.802360458	0.550351615	0.195461726	1	-3.005584679	0.230191377	-1.002847224	0.885143556	0.085997162	0.672236737	0.65830912	0.508846723	1	-2.594222613	0.387284988	-0.792994777	-0.474012374
MF	GlutamatergicNeurons	slope_of_decline_negative	GlutamatergicNeurons_L23_RORB_CUX2	0.948267875	0.991394937	0.773568318	0.910749464	1	0.072162234	0.008285017	-0.294862331	0.060304862	0.99739528	0.79787707	0.763371058	0.742218242	1	0.00354649	0.209180985	0.343331379	0.186359927
MF	GlutamatergicNeurons	slope_of_decline_negative	GlutamatergicNeurons_L23_RORB_CUX2_CCDC68	0.165308802	0.720725816	0.837040603	0.34855346	1	-0.628656091	0.243074554	-0.141397508	0.309899958	0.085869056	0.61787492	0.58619615	0.450885898	1	-0.700696055	0.30062239	0.346329623	-0.224950874
MF	GlutamatergicNeurons	slope_of_decline_negative	GlutamatergicNeurons_L23_RORB_CUX2_SYT2	0.165604177	0.565167606	0.33257914	0.105560086	1	1.156077988	0.366969426	0.738127939	-0.682826041	0.134220986	0.605417929	0.148577024	0.064582884	0.968743259	1.240713453	0.330461001	1.371786914	0.825679377
MF	GlutamatergicNeurons	slope_of_decline_negative	GlutamatergicNeurons_L23_RORB_CUX2_TGFBR3L	0.395634663	0.254218312	0.738355842	0.175037243	1	-0.569203247	-0.937255113	-0.292342904	0.605754295	0.411639332	0.370814641	0.294116293	0.123976527	1	-0.817940544	-1.418902003	-1.540126896	-1.125098462
MF	GlutamatergicNeurons	slope_of_decline_negative	GlutamatergicNeurons_L5_POU3F1	0.363935734	0.39240584	0.894746678	0.227303921	1	0.304861723	0.28794774	0.079032928	-0.266700314	0.122743571	0.290633139	0.445112952	0.05618989	0.842848344	1.826175161	0.887882752	1.007155019	1.160924238
MF	GlutamatergicNeurons	slope_of_decline_negative	GlutamatergicNeurons_L5_RORB_CLMP_CACNG5	0.709422631	0.125636447	0.82099897	0.472397294	1	-0.195594566	0.914041102	0.116574845	-0.224951944	0.989783145	0.230846722	0.652428022	0.283498354	1	-0.008333582	0.546389375	0.335853392	0.358128799
MF	GlutamatergicNeurons	slope_of_decline_negative	GlutamatergicNeurons_L5_RORB_COL22A1	0.092225025	0.507504379	0.805701331	0.538933675	1	-1.027990216	0.579556693	0.148754406	0.236937054	0.100435433	0.642573802	0.372459923	0.589210001	1	-1.512063416	-0.921531585	0.727648677	-0.315122576
MF	GlutamatergicNeurons	slope_of_decline_negative	GlutamatergicNeurons_L5_RORB_FSHR	0.858098645	0.89009023	0.265968391	0.59635116	1	0.123722979	-0.065680725	0.783495046	-0.181341397	0.971165811	0.961922539	0.644307456	0.79627338	1	-0.028075471	-0.024271033	0.225485799	0.082813466
MF	GlutamatergicNeurons	slope_of_decline_negative	GlutamatergicNeurons_L5_RORB_THEMIS_ADGRL4	0.524585235	0.908763375	0.441370323	0.92618354	1	-0.311305616	-0.046267569	0.473810399	0.025742591	0.651995037	0.753474748	0.738079188	0.755899725	1	-0.320545507	-0.233791081	0.307522566	-0.139493164
MF	GlutamatergicNeurons	slope_of_decline_negative	GlutamatergicNeurons_L56_NPSR1	0.096976875	0.112574887	0.002844018	0.062809015	0.942135223	1.221485854	-0.988527878	-1.963170211	0.717014825	0.04840095	0.106938948	0.023287468	0.217156293	1	1.933614284	-1.422334936	-2.046741198	-0.654516279
MF	GlutamatergicNeurons	slope_of_decline_negative	GlutamatergicNeurons_L6_RORB_THEMIS_PXDN	0.305976393	0.994099899	0.844495845	0.551596864	1	0.902229757	0.008318333	-0.228020815	-0.354686329	0.251527581	0.877906348	0.941887869	0.337627808	1	0.838767237	0.160999259	0.091333779	0.518769346
MF	GlutamatergicNeurons	slope_of_decline_negative	GlutamatergicNeurons_L6_SULF1_SGCG	0.749245231	0.061215557	0.543548339	0.221166155	1	0.223917803	-1.360761485	-0.689049821	0.563891787	0.438075356	0.141055867	0.977132248	0.794316967	1	0.586654577	-1.476355276	-0.047135497	-0.147812112
MF	GlutamatergicNeurons	slope_of_decline_negative	GlutamatergicNeurons_L6_THEMIS_POSTN	0.813224094	0.962655862	0.298276701	0.419673264	1	0.265954411	-0.034266159	-0.437917329	0.28014736	0.49884689	0.837347366	0.523261429	0.957776998	1	0.938755729	0.216687077	-0.528123272	-0.031211035
MF	GlutamatergicNeurons	slope_of_decline_negative	GlutamatergicNeurons_L6b_CTGF	0.538725679	0.720476717	0.776720713	0.967428461	1	0.534398068	-0.29307028	-0.409941813	-0.022503581	0.23437554	0.794955515	0.788392272	0.394525451	1	0.932817161	-0.279766694	0.509152964	0.511957889
MF	Microglia	slope_of_decline_negative	Microglia_CCL4	0.000272078	0.314224375	0.070955854	0.042917814	0.386260329	-3.200371883	-0.491634876	2.596897669	0.828723426	0.031562761	0.698528674	0.370503094	0.748822611	1	-23.08539018	-1.698178117	4.3234615	-0.994818037
MF	Microglia	slope_of_decline_negative	Microglia_CD74_BTF	0.580772217	0.239249348	0.043597356	0.057447397	0.517026569	0.690831385	1.25520206	4.212260196	-1.43715508	0.128694633	0.869846148	0.088438709	0.125388007	1	2.224250334	-0.228929556	3.960272726	1.420542841
MF	Microglia	slope_of_decline_negative	Microglia_CD83_WIPI1	0.941199181	0.577123234	0.724753146	0.793875824	1	0.065285515	0.827175952	-1.164310274	-0.193545987	0.48968947	0.927843981	0.462985807	0.493612368	1	-1.270479988	0.213226598	-3.420634717	-0.947463759
MF	Microglia	slope_of_decline_negative	Microglia_CR1	0.014129954	0.765411404	0.387347885	0.121977124	1	-1.951045059	0.341626264	2.031039972	0.9730711	0.420184175	0.878915132	0.44167938	0.801764178	1	-0.856751172	0.171494585	2.075630247	-0.186522664
MF	Microglia	slope_of_decline_negative	Microglia_FCGR1B	0.652430546	0.721992365	0.628887226	0.739492364	1	0.649500786	-0.586516871	0.907471765	-0.312470428	0.782526216	0.812166834	0.666243055	0.876092748	1	0.420932337	-0.422196223	-0.929151905	-0.158950051
MF	Microglia	slope_of_decline_negative	Microglia_GPNMB	0.35726948	0.001835732	0.697804571	0.002361303	0.021251724	1.082167384	2.814214593	1.196042368	-2.12119278	0.01329466	0.002989648	0.311504726	6.44E-05	0.000579969	2.276821297	2.273391732	2.295117719	2.276078048
MF	Microglia	slope_of_decline_negative	Microglia_HSPA6	0.657673217	0.992536387	0.624747159	0.905239479	1	-0.511990579	-0.013076259	0.980726524	0.096890668	0.441465478	0.792013254	0.965704692	0.690163471	1	-6.78358259	-0.91471784	-0.135117886	-0.897585184
MF	Microglia	slope_of_decline_negative	Microglia_MKI67	0.290416084	0.900821693	0.61287289	0.465419715	1	-0.998285218	0.08704367	-0.340609241	0.314759401	0.599797951	0.696851898	0.291234822	0.324763493	1	-0.901649019	-0.929755711	-3.888836265	-1.284324999
MF	Microglia	slope_of_decline_negative	Microglia_PRDM11	0.028942869	0.304967318	0.838332163	0.3190936	1	-2.232500484	1.366397878	0.526766189	0.770766381	0.348711851	0.76685839	0.680020807	0.300617533	1	-1.062376211	-0.526515781	-0.90204972	-0.906391334
MF	Oligodendrocytes	slope_of_decline_negative	Oligodendrocytes_ARHGAP24	0.315127075	0.003210992	0.145426863	0.001711007	0.006844028	0.768281717	2.286159362	1.763492409	-1.557948816	0.288841157	0.000832631	0.181620429	0.000336367	0.001345469	1.356342155	3.085378613	2.243077605	2.451472208
MF	Oligodendrocytes	slope_of_decline_negative	Oligodendrocytes_EPHB2	0.540010578	0.000440209	0.308424614	0.005139129	0.020556517	0.516014459	-1.926536863	-1.44254384	1.222721462	0.09372571	0.02745299	0.609977204	0.968862174	1	1.355366212	-2.659211541	-0.847773006	-0.024307896
MF	Oligodendrocytes	slope_of_decline_negative	Oligodendrocytes_PTPRE	0.544246232	0.893803311	0.720760293	0.558614478	1	-0.347349717	-0.057953608	-0.23410937	0.178935737	0.384510801	0.736712588	0.251129804	0.171814884	0.687259536	-0.913774462	-0.499445302	-1.635900535	-1.004333367
MF	Oligodendrocytes	slope_of_decline_negative	Oligodendrocytes_sGCZ	0.454444819	0.843469565	0.942287302	0.73673485	1	-0.569528553	0.159046667	0.083203614	0.16759943	0.843168585	0.456311125	0.339243911	0.852436926	1	-0.320739442	-2.540988845	1.824687987	0.216125581
MF	Vascular	slope_of_decline_negative	Vasc_Art_DKK2	0.638665646	0.918794258	0.199587366	0.795255361	1	0.670841299	0.117921142	-2.216907232	0.206949472	0.646442375	0.432935525	0.102523036	0.356971967	1	1.004398511	-1.008981769	-5.647174634	-0.973030827
MF	Vascular	slope_of_decline_negative	Vasc_Cap_MFSD2A	0.968857094	0.419691644	0.727510293	0.606737508	1	-0.050614672	0.754155444	-0.945691771	-0.375843081	0.984605676	0.449041169	0.361036458	0.819898075	1	-0.033725917	0.762191384	-1.828872985	0.182099648
MF	Vascular	slope_of_decline_negative	Vasc_Fib_GPC3	0.486024277	0.14934522	0.015917118	0.891637133	1	-1.359855747	-2.11484823	4.822314458	0.137813853	0.752122529	0.122650822	0.028449747	0.932893273	1	-0.749656001	-2.334038239	3.885753048	0.087180804
MF	Vascular	slope_of_decline_negative	Vasc_Peri_PDGFRB	0.280316518	0.299676901	0.0867712	0.05471216	0.328272957	1.005090825	1.054099471	3.972646344	-1.264658049	0.296557221	0.535638619	0.218095951	0.119547233	0.7172834	1.205030888	0.627492636	2.09391345	1.081763583
MF	Vascular	slope_of_decline_negative	Vasc_SMC_MYH11	0.365944475	0.520253343	0.289526335	0.618286249	1	-1.488632097	-0.959051791	2.353403199	0.493166162	0.798996677	0.991254834	0.420198155	0.621652321	1	-0.394881806	-0.02142873	-2.421296533	-0.555837672
MF	Vascular	slope_of_decline_negative	Vasc_Ven_PKHD1L1	0.956326213	0.583914264	0.803125819	0.760532128	1	-0.075035223	-0.537564429	0.375254997	0.214868495	0.959653306	0.277509622	0.220392336	0.195894507	1	-0.079693824	-1.471638558	-2.705392982	-1.204655767
ST	Astrocytes	Braak3_vs_Braak012	Astrocytes_CD44_CCDC85A	0.33744304	0.986144384	0.61268625	0.454817182	1	-0.709742841	-0.008878203	-0.312944205	-0.259904717	0.169875645	0.141094251	0.830085248	0.787812434	1	-1.170760598	0.860607058	-0.17661193	0.111997848
ST	Astrocytes	Braak3_vs_Braak012	Astrocytes_CD44_KCNQ3	0.307694395	0.600157853	0.815501528	0.265755321	1	-0.228454911	-0.134199345	-0.089676261	-0.171797304	0.551438307	0.132425437	2.81E-42	2.12E-08	1.49E-07	0.387331635	-1.290070824	14.41950499	2.606688597
ST	Astrocytes	Braak3_vs_Braak012	Astrocytes_CTX_SMAD9_RERG	3.22E-07	0.809901482	0.596886552	2.41E-05	0.000168414	-0.778710091	-0.059845792	0.276555474	-0.53261821	0.000367162	0.052418933	0.285480556	0.000280293	0.00196205	-0.792152824	-0.567758586	0.758724214	-0.624133724
ST	Astrocytes	Braak3_vs_Braak012	Astrocytes_CTX_WIF1_VAV3	0.416764359	0.526109314	0.877632351	0.906670905	1	0.562423314	-0.355734083	0.073997233	0.037857992	0.182739656	0.373950676	0.362738872	0.528714845	1	0.941133872	-0.488425656	-0.323835565	-0.173281285
ST	Astrocytes	Braak3_vs_Braak012	Astrocytes_SERPINH1	0.755407177	0.147248409	0.95331822	0.498104247	1	0.071822002	0.928008648	0.018291309	0.120719028	0.62130329	0.34404846	0.782752813	0.27830559	1	0.648803563	0.783981029	0.434757992	0.69424207
ST	Astrocytes	Braak3_vs_Braak012	Astrocytes_WIF1_USH1C	0.00132308	0.957950438	0.97050412	0.009087498	0.063612484	-0.526431966	0.013674215	0.022194516	-0.352256663	NA	NA	NA	NA	NA	NA	NA	NA	NA
ST	GABAergicNeurons	Braak3_vs_Braak012	Gaba_LAMP5_ROR2_LCP2	0.481548944	0.041693885	0.484785987	0.045039112	0.720625793	0.410223675	0.241305536	-0.525231459	0.229994752	0.767345412	0.433709084	0.507188719	0.302229077	1	0.148955049	0.105168501	0.190960953	0.122077068
ST	GABAergicNeurons	Braak3_vs_Braak012	Gaba_NDNF_RELN	0.172989902	0.574238123	0.399180223	0.282384907	1	0.388153744	0.147695737	-0.611459148	0.200675432	0.073081958	0.751051055	0.716113893	0.203179773	1	0.590463843	0.069820162	0.115295392	0.201688436
ST	GABAergicNeurons	Braak3_vs_Braak012	Gaba_PVALB_COL15A1	0.643820956	0.112296678	0.298759488	0.06140046	0.982407367	-0.133370347	-0.252472025	-0.401449151	-0.245036517	0.90413174	0.005907156	0.486634069	0.014083099	0.225329589	0.037958937	-0.476770701	-0.34683228	-0.35648924
ST	GABAergicNeurons	Braak3_vs_Braak012	Gaba_PVALB_GULP1_GRIK3	0.010598491	0.002743926	0.361150019	0.050802087	0.812833388	-0.656549365	0.315492205	0.414467792	0.186116301	0.007957433	0.003049482	0.189200875	0.042577481	0.681239694	-0.747649296	0.348549789	0.4499628	0.209864287
ST	GABAergicNeurons	Braak3_vs_Braak012	Gaba_PVALB_SLCO4C1	0.39050807	0.317406319	0.517980375	0.785936358	1	0.174850933	-0.186454954	-0.483780809	-0.036736238	0.222952319	0.041855037	0.526022749	0.554738994	1	0.287529868	-0.365605706	0.232871147	-0.078679601
ST	GABAergicNeurons	Braak3_vs_Braak012	Gaba_SST_CHODL	0.214690483	0.76089368	0.726913036	0.665084785	1	-0.517132997	0.063664825	-0.09421867	-0.066527545	0.0662954	0.959405169	0.871263073	0.417330744	1	-1.569352653	0.028791029	0.163445858	-0.346535109
ST	GABAergicNeurons	Braak3_vs_Braak012	Gaba_SST_PRKG2	0.366821554	0.383275934	0.313521339	0.129656881	1	-0.414391404	-0.169089775	-0.281518749	-0.228083057	0.256783208	0.499012433	0.074551908	0.041452211	0.663235377	-0.599106444	-0.152671721	-0.334111923	-0.283639621
ST	GABAergicNeurons	Braak3_vs_Braak012	Gaba_VIP	0.322625039	0.190122901	0.580693215	0.168434249	1	0.275346473	0.253560191	-0.259784194	0.207334011	0.247025504	0.289990573	0.756921224	0.202220796	1	0.396576055	0.221118458	0.054111423	0.159230963
ST	GlutamatergicNeurons	Braak3_vs_Braak012	GlutamatergicNeurons_L23_CUX2_LINC01500	0.006384884	0.799360565	0.138856832	0.39426485	1	1.624317686	0.088717404	-0.992756862	0.23403639	0.041713878	0.642263498	0.766686042	0.395355909	1	1.144213839	0.141802434	-0.09202934	0.172441196
ST	GlutamatergicNeurons	Braak3_vs_Braak012	GlutamatergicNeurons_L23_RORB_CUX2	0.005857742	0.710526978	0.608788481	0.409806504	1	1.243666415	-0.118731114	-0.214122218	0.18251375	0.068787886	0.818680596	0.805280284	0.459753753	1	0.801577344	-0.061431648	0.070336154	0.132001662
ST	GlutamatergicNeurons	Braak3_vs_Braak012	GlutamatergicNeurons_L23_RORB_CUX2_CCDC68	0.001070327	0.195265057	0.478870193	0.397662466	1	1.029543089	-0.235974331	0.141021095	0.104559692	0.109053697	0.054403765	0.450002771	0.835081619	1	0.625512745	-0.363388563	0.130832454	-0.025261064
ST	GlutamatergicNeurons	Braak3_vs_Braak012	GlutamatergicNeurons_L23_RORB_CUX2_SYT2	0.000115447	0.181327388	0.172514282	0.642251639	1	0.981017327	-0.23991407	-0.440270617	0.06202945	0.0593205	0.067018851	0.924484831	0.531098104	1	0.765008153	-0.38779789	0.034941063	-0.10476482
ST	GlutamatergicNeurons	Braak3_vs_Braak012	GlutamatergicNeurons_L23_RORB_CUX2_TGFBR3L	0.697800742	0.095206578	0.507089346	0.140438231	1	-0.227183904	0.443105993	0.686735053	0.34713643	0.07840012	0.179660012	0.562648358	0.766450151	1	-1.17355772	0.730004197	-0.563720727	-0.114900405
ST	GlutamatergicNeurons	Braak3_vs_Braak012	GlutamatergicNeurons_L5_POU3F1	0.430369237	0.820312154	0.507758748	0.830079546	1	0.055951176	-0.017883696	-0.110781057	0.010788155	0.000146127	0.242215222	0.919632716	0.000737218	0.01105827	-0.961140032	-0.286892068	-0.061887868	-0.571473019
ST	GlutamatergicNeurons	Braak3_vs_Braak012	GlutamatergicNeurons_L5_RORB_CLMP_CACNG5	0.94168067	0.292625039	0.264186643	0.272941467	1	-0.00893233	0.068305676	0.320286964	0.061613449	0.021907718	0.770053512	0.373262964	0.22172411	1	-0.310235567	-0.026103192	0.245781896	-0.087935634
ST	GlutamatergicNeurons	Braak3_vs_Braak012	GlutamatergicNeurons_L5_RORB_COL22A1	1.83E-05	0.005939625	0.172551053	0.964093105	1	0.700399249	-0.350351831	-0.449401997	0.004325914	0.057421186	0.000299178	0.360377089	0.012286497	0.184297455	0.517105062	-0.511074756	-0.258879552	-0.287122281
ST	GlutamatergicNeurons	Braak3_vs_Braak012	GlutamatergicNeurons_L5_RORB_FSHR	0.387663704	0.749755058	0.380040216	0.899328681	1	0.236886418	-0.036063599	-0.493884257	-0.013001379	0.776557968	0.262631267	0.20170398	0.749725236	1	-0.102309534	-0.143615587	0.253374281	-0.032915796
ST	GlutamatergicNeurons	Braak3_vs_Braak012	GlutamatergicNeurons_L5_RORB_THEMIS_ADGRL4	0.437686634	0.762727752	0.119921546	0.53925287	1	0.175086432	-0.02672207	0.299489713	0.046509333	0.474891763	0.230241999	0.002560357	0.693001557	1	-0.177194342	-0.174741419	0.614170553	0.042200205
ST	GlutamatergicNeurons	Braak3_vs_Braak012	GlutamatergicNeurons_L56_NPSR1	0.824669874	0.729206728	0.311849952	0.807908922	1	-0.05575314	-0.053132958	0.814341651	-0.031444361	0.034276774	0.623988751	0.816294406	0.09132483	1	-0.576265744	-0.118162	0.206118106	-0.298598722
ST	GlutamatergicNeurons	Braak3_vs_Braak012	GlutamatergicNeurons_L6_RORB_THEMIS_PXDN	0.116958472	0.70363172	0.529949782	0.953805225	1	-0.773023256	0.102662928	0.264950847	-0.011959162	0.01382766	0.431058352	0.452358358	0.929286067	1	-1.338944461	0.261989742	0.316795429	-0.020893885
ST	GlutamatergicNeurons	Braak3_vs_Braak012	GlutamatergicNeurons_L6_SULF1_SGCG	0.340158303	0.610800191	0.125723909	0.950474604	1	-0.173995128	0.144911513	0.77654077	-0.009130456	0.261961746	0.286283395	0.994082506	0.916173706	1	-0.394952169	0.420609266	0.00327976	-0.023770003
ST	GlutamatergicNeurons	Braak3_vs_Braak012	GlutamatergicNeurons_L6_THEMIS_POSTN	0.227165092	0.902296479	0.94658666	0.517045928	1	-0.245317451	0.024315119	-0.012904172	-0.073990247	0.257252404	0.648892807	0.759736857	0.621405158	1	-0.678191075	-0.141886433	0.096063983	-0.102481844
ST	GlutamatergicNeurons	Braak3_vs_Braak012	GlutamatergicNeurons_L6b_CTGF	0.309484148	0.938178018	0.025247652	0.323871781	1	-0.491466459	0.025858638	0.775913906	0.21232243	0.073332557	0.406336213	0.137796059	0.47328895	1	-0.960389965	0.352705126	0.49872162	0.169625185
ST	Microglia	Braak3_vs_Braak012	Microglia_CCL4	0.510303742	0.534339291	0.108550811	0.662358221	1	0.143677408	-0.118174614	0.74934647	0.059848617	NA	NA	NA	NA	NA	NA	NA	NA	NA
ST	Microglia	Braak3_vs_Braak012	Microglia_CD74_BTF	0.798779092	0.734000074	0.631679062	0.926322562	1	0.212048488	0.0989026	-0.213104252	0.021610702	0.691447946	0.935286587	0.019404108	0.11303146	1	-0.213845683	-0.039826494	-1.247494799	-0.475384028
ST	Microglia	Braak3_vs_Braak012	Microglia_CD83_WIPI1	0.462687417	0.431842502	0.017458028	0.017893007	0.16103706	-0.39051157	-0.467281341	-1.084066134	-0.708342261	0.440538176	0.791851242	1.43E-09	0.000311123	0.002800109	0.614539862	0.187333314	-3.443428063	-1.398388533
ST	Microglia	Braak3_vs_Braak012	Microglia_CR1	0.761650184	0.269161157	0.326834254	0.928768086	1	0.140492845	0.339328553	-0.199705593	-0.014246999	0.987302602	0.313184342	0.013079636	0.395519752	1	-0.008230677	0.439286869	-1.13129667	-0.228538798
ST	Microglia	Braak3_vs_Braak012	Microglia_FCGR1B	0.368548209	0.566662102	0.543070178	0.791602541	1	0.251603145	-0.250847815	-0.50048554	0.059887796	0.52777499	0.889607576	0.8901562	0.649864131	1	0.270620259	0.063286799	-0.099141611	0.129995685
ST	Microglia	Braak3_vs_Braak012	Microglia_GPNMB	0.599615222	0.991603091	0.008416861	0.302885982	1	-0.203537996	-0.004588962	1.252687298	0.254905829	0.858392989	0.36775751	0.43763784	0.54694353	1	-0.061682828	0.50922194	0.522745251	0.162737099
ST	Microglia	Braak3_vs_Braak012	Microglia_HSPA6	0.25446029	0.142342765	0.00027311	0.002291648	0.020624829	-0.617726699	0.760685248	1.050478184	0.697293851	0.046740094	0.01466715	0.329926649	0.601073485	1	-1.53837507	2.420781428	0.808371495	0.256971825
ST	Microglia	Braak3_vs_Braak012	Microglia_MKI67	0.502298178	0.558987166	0.560679919	0.573357194	1	-0.258539889	0.166065882	0.057116056	0.050797692	0.325239383	0.153021578	0.084587563	0.309292247	1	-0.707994986	1.607957937	-1.541882176	-0.510172113
ST	Microglia	Braak3_vs_Braak012	Microglia_PRDM11	0.74792807	0.086359749	0.012869295	0.969709702	1	-0.168363626	-0.788639278	1.467761293	-0.011324197	0.917057545	0.090977671	0.048966224	0.691790966	1	0.050275256	-0.82605925	0.81771824	0.104923752
ST	Oligodendrocytes	Braak3_vs_Braak012	Oligodendrocytes_ARHGAP24	0.042331397	0.41944972	0.755765411	0.31703694	1	0.455978684	-0.197846321	0.147576704	0.156414161	0.03337878	0.320504638	0.57517897	0.408789814	1	0.852790627	-0.350954633	0.356724946	0.202104894
ST	Oligodendrocytes	Braak3_vs_Braak012	Oligodendrocytes_EPHB2	0.840891606	0.803220527	0.260634112	0.899632593	1	0.033510802	0.04727045	-0.351439287	-0.014669588	0.293446164	0.702679047	0.332945645	0.429104594	1	0.306549827	0.10995222	-0.951412803	0.158676722
ST	Oligodendrocytes	Braak3_vs_Braak012	Oligodendrocytes_PTPRE	0.421964115	0.660635829	0.635016597	0.302791926	1	-0.098417403	-0.099475248	-0.106677323	-0.100157061	0.067915652	0.196573591	0.737102893	0.037371969	0.149487874	-0.520481027	-0.763312509	-0.151021467	-0.464255854
ST	Oligodendrocytes	Braak3_vs_Braak012	Oligodendrocytes_sGCZ	0.823452751	0.160921021	0.450150147	0.291079353	1	0.032869082	0.501548201	0.112767438	0.106251372	0.690894667	0.043709219	0.820450664	0.682219914	1	0.120304689	1.655011048	-0.043348261	0.064880192
ST	Vascular	Braak3_vs_Braak012	Vasc_Art_DKK2	0.999705421	0.771288661	0.474295596	0.528801385	1	0.000297864	-0.123521845	-0.367831939	-0.191137279	0.25317173	0.77140258	0.089778046	0.396973036	1	-1.491966698	0.14473304	-1.672936541	-0.356516555
ST	Vascular	Braak3_vs_Braak012	Vasc_Cap_MFSD2A	0.000753998	0.392023557	0.005194943	0.003625898	0.021755386	2.18458195	0.247894535	2.292640114	0.732141296	0.003759069	0.228211463	0.593197954	0.02777935	0.166676102	2.165474541	0.35706594	0.300807846	0.544463016
ST	Vascular	Braak3_vs_Braak012	Vasc_Fib_GPC3	0.081049066	0.282155733	0.538201003	0.061806319	0.370837911	-1.898332843	-0.619274958	-0.756094051	-0.878146429	NA	NA	NA	NA	NA	NA	NA	NA	NA
ST	Vascular	Braak3_vs_Braak012	Vasc_Peri_PDGFRB	0.55832757	0.702939264	0.437012474	0.357506473	1	0.369537893	0.185487492	0.665827792	0.323328439	0.996668393	0.974035318	0.133062688	0.34001489	1	-0.003195251	0.012391682	0.646348507	0.254933154
ST	Vascular	Braak3_vs_Braak012	Vasc_SMC_MYH11	0.273051958	0.991507719	0.970021383	0.625859777	1	0.862757276	0.005182735	-0.026793255	0.174586662	0.736351023	0.866277843	0.638837056	0.79538408	1	-0.663876614	0.112017037	-0.357275209	-0.125901891
ST	Vascular	Braak3_vs_Braak012	Vasc_Ven_PKHD1L1	0.40702038	0.618207067	0.19186617	0.824388471	1	-0.721956026	-0.205360401	1.125836258	-0.075877684	0.234257988	0.49256678	0.838358956	0.293855463	1	-1.434759987	-0.328085383	-0.175365572	-0.414434735
ST	Astrocytes	Braak4_vs_Braak012	Astrocytes_CD44_CCDC85A	0.731400572	0.412726791	0.449718002	0.878477888	1	0.251768445	-0.320721027	0.507374986	-0.046960313	0.643522932	0.360725222	0.037758337	0.165814289	1	-0.389768315	0.502436783	1.917492206	0.570870673
ST	Astrocytes	Braak4_vs_Braak012	Astrocytes_CD44_KCNQ3	0.667288841	0.209051781	0.705505287	0.406471012	1	-0.095521786	-0.386399166	0.149555276	-0.13609261	0.901330326	0.430781864	5.33E-47	8.26E-07	5.78E-06	0.064185204	-0.747698227	16.97115851	2.090232545
ST	Astrocytes	Braak4_vs_Braak012	Astrocytes_CTX_SMAD9_RERG	0.004032813	0.550616737	0.918623388	0.161540443	1	-0.698909735	0.131589351	0.056442458	-0.219227861	0.007501624	0.329434804	0.000672544	0.336822857	1	-0.649363397	-0.236069024	1.299594574	-0.150242925
ST	Astrocytes	Braak4_vs_Braak012	Astrocytes_CTX_WIF1_VAV3	0.729512266	0.256861145	0.124580362	0.877944461	1	0.252969825	0.517643475	-0.948030215	0.0503849	0.680509431	0.422322122	0.001976751	0.197834029	1	0.307799645	0.334820775	-1.352975837	-0.360480417
ST	Astrocytes	Braak4_vs_Braak012	Astrocytes_SERPINH1	0.055220595	0.651046337	0.700604444	0.314778231	1	0.713562382	-0.151301002	0.153122613	0.212108944	0.000546775	0.043860798	0.057034551	0.103648069	0.725536481	2.965234811	-1.977545053	6.085000583	1.030206802
ST	Astrocytes	Braak4_vs_Braak012	Astrocytes_WIF1_USH1C	0.466300226	0.370480293	0.958948126	0.884679855	1	0.195146132	-0.221624633	0.035636229	-0.025499656	NA	NA	NA	NA	NA	NA	NA	NA	NA
ST	GABAergicNeurons	Braak4_vs_Braak012	Gaba_LAMP5_ROR2_LCP2	0.451374639	0.366676542	0.746742188	0.264077799	1	0.463155371	0.151437491	0.173442331	0.173061271	0.982759849	0.638899381	0.072052883	0.191902384	1	-0.011428111	0.11773779	0.652468093	0.250865066
ST	GABAergicNeurons	Braak4_vs_Braak012	Gaba_NDNF_RELN	0.426622043	0.557296834	0.466190554	0.559574447	1	0.296150068	0.119309811	-0.347201286	0.097509522	0.239743454	0.979631166	0.791550181	0.637992161	1	0.404874928	0.005553625	-0.100984715	0.077969089
ST	GABAergicNeurons	Braak4_vs_Braak012	Gaba_PVALB_COL15A1	0.78390761	0.17182802	0.728552412	0.157069169	1	-0.095480588	-0.176952604	-0.124985714	-0.162759557	0.811395394	0.040264937	0.215487952	0.261943836	1	0.083753791	-0.367921349	0.484363216	-0.165883332
ST	GABAergicNeurons	Braak4_vs_Braak012	Gaba_PVALB_GULP1_GRIK3	0.208575153	0.103875147	0.59886081	0.281736463	1	-0.327910961	0.185048462	0.254376396	0.109733666	0.076776117	0.001941374	0.143334128	0.013392904	0.214286463	-0.524838284	0.417288568	0.473558151	0.283548526
ST	GABAergicNeurons	Braak4_vs_Braak012	Gaba_PVALB_SLCO4C1	0.580759278	0.863235326	0.933284074	0.944168471	1	-0.211393746	0.027163255	-0.048359371	-0.009900278	0.658074269	0.508339966	0.230205607	0.829520919	1	0.126559775	-0.112403019	0.361486873	0.028303719
ST	GABAergicNeurons	Braak4_vs_Braak012	Gaba_SST_CHODL	0.932413456	0.468834921	0.850000151	0.525436389	1	-0.038501123	0.141175893	0.053296733	0.095978478	0.809333366	0.606888238	0.242989679	0.371004572	1	-0.229507397	0.27647904	0.882249896	0.355855113
ST	GABAergicNeurons	Braak4_vs_Braak012	Gaba_SST_PRKG2	0.472110974	0.041737932	0.725931787	0.031934726	0.510955621	-0.341854995	-0.240889783	-0.115572474	-0.232588397	0.336935693	0.022051692	0.819524659	0.023082853	0.369325651	-0.518347053	-0.35090322	-0.061532371	-0.293935385
ST	GABAergicNeurons	Braak4_vs_Braak012	Gaba_VIP	0.826883608	0.520398131	0.744660041	0.597258718	1	0.077267604	0.106117432	-0.138307824	0.074539911	0.702278566	0.470518619	0.620322193	0.641702808	1	0.136348065	0.145688545	-0.153321379	0.071097721
ST	GlutamatergicNeurons	Braak4_vs_Braak012	GlutamatergicNeurons_L23_CUX2_LINC01500	0.026143826	0.658193712	0.004523865	0.797027626	1	1.353687254	0.151793693	-1.352599083	-0.065118671	0.173137923	0.363916336	0.22832057	0.57901055	1	0.77620793	0.28707152	-0.507219652	0.128222637
ST	GlutamatergicNeurons	Braak4_vs_Braak012	GlutamatergicNeurons_L23_RORB_CUX2	0.380862206	0.882155881	0.02293321	0.636428088	1	0.44999006	0.046749841	-1.251424433	-0.114143181	0.54093182	0.588160399	0.575881644	0.653254667	1	0.287776408	0.139515095	-0.262135297	0.091449299
ST	GlutamatergicNeurons	Braak4_vs_Braak012	GlutamatergicNeurons_L23_RORB_CUX2_CCDC68	0.088966428	0.62287623	3.70E-06	0.002100788	0.031511827	0.596152956	-0.099978897	-0.766179329	-0.370769909	0.333904571	0.452760736	0.491256867	0.565101799	1	0.397583076	-0.176668996	-0.166721145	-0.089829634
ST	GlutamatergicNeurons	Braak4_vs_Braak012	GlutamatergicNeurons_L23_RORB_CUX2_SYT2	0.029789216	0.936098054	1.38E-06	0.079866574	1	0.576492075	-0.01659562	-1.112001672	-0.233237553	0.211739497	0.833401156	0.526088903	0.947121654	1	0.516414866	-0.050202187	-0.227316728	0.011877039
ST	GlutamatergicNeurons	Braak4_vs_Braak012	GlutamatergicNeurons_L23_RORB_CUX2_TGFBR3L	0.769975739	0.359603994	0.63822894	0.406087497	1	0.19578486	0.174433341	-0.373071727	0.148257258	0.953996165	0.703352243	0.285502915	0.431829618	1	-0.04502006	-0.168331482	-0.857048367	-0.272641303
ST	GlutamatergicNeurons	Braak4_vs_Braak012	GlutamatergicNeurons_L5_POU3F1	0.907316535	0.923278215	7.70E-05	0.135306842	1	-0.009931155	0.008775815	-0.611958789	-0.086285035	0.025787111	0.166256489	0.017181933	0.509670557	1	-0.650592343	-0.404257716	0.673871902	-0.109934633
ST	GlutamatergicNeurons	Braak4_vs_Braak012	GlutamatergicNeurons_L5_RORB_CLMP_CACNG5	0.176553372	0.830064954	0.825274817	0.890537476	1	-0.3602259	0.018130286	0.064408463	-0.010683282	0.115209917	0.049582368	0.093401092	0.072859232	1	-0.287493575	-0.20229015	0.431879134	-0.151960684
ST	GlutamatergicNeurons	Braak4_vs_Braak012	GlutamatergicNeurons_L5_RORB_COL22A1	0.007426064	0.483466539	0.008132349	0.657405458	1	0.726820849	-0.129494231	-0.74756812	-0.05959451	0.067364052	0.51453498	0.886419861	0.86538352	1	0.739073189	-0.14484271	-0.038916547	0.026855693
ST	GlutamatergicNeurons	Braak4_vs_Braak012	GlutamatergicNeurons_L5_RORB_FSHR	0.394637417	0.643166473	0.047807985	0.870841898	1	0.256869517	0.047295696	-0.697495126	0.015162783	0.982583223	0.284122689	0.712596278	0.389839946	1	0.007975778	-0.131430744	0.142726116	-0.095800787
ST	GlutamatergicNeurons	Braak4_vs_Braak012	GlutamatergicNeurons_L5_RORB_THEMIS_ADGRL4	0.714008793	0.668842121	0.664526139	0.637506376	1	0.085069533	-0.041729475	-0.046965953	-0.03260144	0.854855882	0.015049985	0.004428478	0.47082577	1	-0.049004493	-0.356947726	0.737170804	-0.083143297
ST	GlutamatergicNeurons	Braak4_vs_Braak012	GlutamatergicNeurons_L56_NPSR1	0.281564182	0.265348624	0.32972166	0.414861812	1	0.415124172	-0.175238646	-0.660158914	-0.116115924	0.086174813	0.047960234	0.383066069	0.332512178	1	0.635614134	-0.445173562	-0.755898371	-0.181982457
ST	GlutamatergicNeurons	Braak4_vs_Braak012	GlutamatergicNeurons_L6_RORB_THEMIS_PXDN	0.078306987	0.808726691	0.323803421	0.949572478	1	-0.925324508	0.061332304	0.357663867	0.012214767	0.021834695	0.992169097	0.004743343	0.675346839	1	-1.230554212	-0.003614246	1.34330037	0.107190328
ST	GlutamatergicNeurons	Braak4_vs_Braak012	GlutamatergicNeurons_L6_SULF1_SGCG	0.987345706	0.599440065	0.297971664	0.417871505	1	0.00335976	0.15908085	0.296135022	0.120050752	0.807392687	0.428917972	0.00476267	0.116535537	1	-0.080804231	0.369471204	1.41231984	0.373252847
ST	GlutamatergicNeurons	Braak4_vs_Braak012	GlutamatergicNeurons_L6_THEMIS_POSTN	0.673377177	0.880500198	0.514601837	0.678514121	1	0.128492017	-0.025536798	-0.094488816	-0.042983783	0.708637396	0.166570089	0.005861298	0.602869145	1	0.269521619	-0.333383039	0.955264783	0.099286781
ST	GlutamatergicNeurons	Braak4_vs_Braak012	GlutamatergicNeurons_L6b_CTGF	0.218771175	0.620645468	0.233371318	0.579557089	1	-0.595165482	0.157878528	0.385485573	0.113913961	0.071169286	0.410497303	6.60E-05	0.032287382	0.484310724	-0.968057685	0.442096275	1.694616894	0.605904611
ST	Microglia	Braak4_vs_Braak012	Microglia_CCL4	0.669472755	0.284201672	0.077011055	0.866911616	1	0.082798508	-0.169081757	0.983030174	-0.020039646	NA	NA	NA	NA	NA	NA	NA	NA	NA
ST	Microglia	Braak4_vs_Braak012	Microglia_CD74_BTF	0.222029613	0.506489187	0.787830174	0.313272443	1	1.016063041	0.228057512	0.105383342	0.24861134	0.349170957	0.656958734	0.206156236	0.676627122	1	0.475330212	-0.216058307	-0.680428425	-0.122686472
ST	Microglia	Braak4_vs_Braak012	Microglia_CD83_WIPI1	0.034331583	0.185486579	0.289921782	0.113045032	1	-0.847231415	-0.539734735	0.525186152	-0.392294491	0.158817363	0.170475991	0.14110131	0.014379789	0.129418103	-0.813678163	-0.924475879	-0.75665382	-0.816777681
ST	Microglia	Braak4_vs_Braak012	Microglia_CR1	0.878530634	0.62018019	0.302162925	0.61221996	1	-0.070170591	0.148891951	-0.253317742	-0.089035675	0.389303231	0.717524651	0.013196743	0.094875921	0.853883285	-0.461277119	0.177251898	-1.292436628	-0.49628943
ST	Microglia	Braak4_vs_Braak012	Microglia_FCGR1B	0.279439748	0.826033682	0.947979492	0.519467014	1	0.346070949	-0.092408036	-0.039112956	0.150964789	0.067162477	0.317907965	0.08251965	0.436511064	1	0.765030791	0.49419623	-0.861192798	0.208892606
ST	Microglia	Braak4_vs_Braak012	Microglia_GPNMB	0.680718782	0.015866699	0.000428137	0.000668817	0.006019349	-0.165482205	0.670043093	1.21867729	0.648820478	0.582929819	0.054062959	0.322063102	0.160946203	1	-0.189847535	0.612589878	0.399011481	0.283730093
ST	Microglia	Braak4_vs_Braak012	Microglia_HSPA6	0.830648952	0.203749421	0.123076544	0.066759965	0.600839684	-0.134088458	0.30835846	0.427822852	0.321467907	0.690545395	0.81064449	0.488968627	0.981018016	1	0.326512657	0.208553581	-0.670708517	0.012093138
ST	Microglia	Braak4_vs_Braak012	Microglia_MKI67	0.273961175	0.690758333	0.873026892	0.843238464	1	-0.405353342	0.071101221	-0.016770149	-0.017383846	0.010199171	0.804425835	0.000341442	0.000275961	0.002483645	-1.726405297	0.276533598	-3.374925583	-1.786904917
ST	Microglia	Braak4_vs_Braak012	Microglia_PRDM11	0.913551768	0.473753481	0.228006723	0.340295887	1	-0.050446872	0.325423957	0.731706691	0.273105538	0.739437755	0.572025109	0.003002911	0.101634283	0.914708548	-0.147122071	-0.281386927	0.99699611	0.385815566
ST	Oligodendrocytes	Braak4_vs_Braak012	Oligodendrocytes_ARHGAP24	0.175234639	0.703211033	0.648252874	0.297466498	1	0.313171334	0.097161614	-0.225661055	0.168575216	0.133339684	0.879429332	0.504253131	0.50324842	1	0.695217515	0.056285917	-0.408357008	0.175189869
ST	Oligodendrocytes	Braak4_vs_Braak012	Oligodendrocytes_EPHB2	0.901685384	0.269051347	0.649460216	0.408542074	1	0.021100926	-0.181762547	-0.139677403	-0.091357994	0.490505163	0.100697155	0.149065258	0.86603929	1	0.189923482	-0.445259722	0.793634457	-0.030759726
ST	Oligodendrocytes	Braak4_vs_Braak012	Oligodendrocytes_PTPRE	0.464869207	0.960767424	0.825610457	0.662590478	1	-0.097181637	0.004629488	-0.042777115	-0.031167978	0.24187127	0.946210347	0.601271507	0.708771366	1	-0.37900273	0.017479779	0.211716849	-0.06760412
ST	Oligodendrocytes	Braak4_vs_Braak012	Oligodendrocytes_sGCZ	0.878784967	0.521605245	0.662281228	0.584676333	1	-0.021251663	0.087311202	0.053947862	0.041806348	0.961402468	0.971720328	0.886412843	0.882893801	1	-0.01434301	-0.013709409	-0.029029491	-0.022652752
ST	Vascular	Braak4_vs_Braak012	Vasc_Art_DKK2	0.552312279	0.605872038	0.110399088	0.149283482	0.895700889	-0.498806453	-0.185444828	-0.852809432	-0.405209182	0.195325553	0.848415779	0.150593444	0.336843781	1	-1.77871914	-0.079498511	-1.837229911	-0.365018882
ST	Vascular	Braak4_vs_Braak012	Vasc_Cap_MFSD2A	0.000870137	0.773831409	0.002607301	0.033149522	0.198897129	2.526658015	0.073107181	2.454183724	0.492724857	0.001478165	0.410322027	0.145856439	0.039744894	0.238469362	2.569069109	0.187897208	0.868727019	0.423896013
ST	Vascular	Braak4_vs_Braak012	Vasc_Fib_GPC3	0.02019941	0.618825341	0.921541257	0.654821519	1	-2.70718112	0.268768617	0.115930165	-0.202289432	NA	NA	NA	NA	NA	NA	NA	NA	NA
ST	Vascular	Braak4_vs_Braak012	Vasc_Peri_PDGFRB	0.398648716	0.622406343	0.420579805	0.250446008	1	0.525513733	0.200820916	0.520516477	0.346723333	0.830167026	0.782162584	0.254359427	0.777033562	1	0.159567673	0.075298249	-0.502863158	-0.062654353
ST	Vascular	Braak4_vs_Braak012	Vasc_SMC_MYH11	0.19765138	0.443270405	0.74833791	0.696018215	1	1.361225442	-0.304495036	-0.202302538	-0.125121328	0.751874571	0.364677457	0.304070939	0.190980546	1	-0.856845932	-0.403805055	-0.893781849	-0.513002481
ST	Vascular	Braak4_vs_Braak012	Vasc_Ven_PKHD1L1	0.415455897	0.973486344	0.340032721	0.944346533	1	-0.705953439	0.010231799	0.839174624	0.019232381	0.197472131	0.952691163	0.803728674	0.76695923	1	-1.552998382	0.031466943	0.230130135	-0.127416978
ST	Astrocytes	Braak56_vs_Braak012	Astrocytes_CD44_CCDC85A	0.801558242	0.641821723	0.526869426	0.825820852	1	-0.18593955	-0.138338509	0.388924371	-0.055397992	0.294499787	0.08727557	0.176311984	0.124291798	0.870042585	-0.869179966	0.626237217	1.232707038	0.483306963
ST	Astrocytes	Braak56_vs_Braak012	Astrocytes_CD44_KCNQ3	0.347969748	0.741338618	0.841389622	0.319495788	1	-0.157446786	-0.120104523	-0.07812888	-0.141284204	0.585284255	0.973312828	1.72E-44	6.48E-08	4.54E-07	-0.329350647	0.032811947	15.75400941	2.52733537
ST	Astrocytes	Braak56_vs_Braak012	Astrocytes_CTX_SMAD9_RERG	3.20E-07	0.712744266	0.703835833	4.15E-05	0.000290647	-0.874925137	-0.090830732	0.172365058	-0.550571998	1.31E-05	0.602542074	6.99E-06	0.37396939	1	-0.979097573	-0.134086138	1.315136815	-0.130273343
ST	Astrocytes	Braak56_vs_Braak012	Astrocytes_CTX_WIF1_VAV3	0.256543786	0.777233033	0.231765787	0.936008441	1	0.781203551	0.123642358	-0.555744184	-0.023200684	0.197365887	0.658824435	0.004884277	0.094788542	0.663519797	0.915671359	-0.160821293	-1.076446933	-0.413090686
ST	Astrocytes	Braak56_vs_Braak012	Astrocytes_SERPINH1	0.260250919	0.844599643	0.87972443	0.418806563	1	0.246176815	0.064546996	-0.044311876	0.125056413	0.542822154	0.104227741	0.364422783	0.476064245	1	0.942041893	-1.448530454	1.856015873	-0.515098067
ST	Astrocytes	Braak56_vs_Braak012	Astrocytes_WIF1_USH1C	0.725542407	0.957855872	0.500317997	0.931693373	1	-0.070540635	0.017368343	0.425242196	-0.014180361	NA	NA	NA	NA	NA	NA	NA	NA	NA
ST	GABAergicNeurons	Braak56_vs_Braak012	Gaba_LAMP5_ROR2_LCP2	0.315345536	0.560315181	0.802903868	0.879452473	1	0.595050203	-0.111472523	0.133008335	-0.026140113	0.704097033	0.607421127	0.036388244	0.134185511	1	0.193518421	0.093854621	0.703291555	0.229296236
ST	GABAergicNeurons	Braak56_vs_Braak012	Gaba_NDNF_RELN	0.114888266	0.848657826	0.095660345	0.638676753	1	0.432362755	0.041990116	-0.752535309	0.075329792	0.167270864	0.409312781	0.258132112	0.442421504	1	0.437276335	0.197497391	-0.396214277	0.128782451
ST	GABAergicNeurons	Braak56_vs_Braak012	Gaba_PVALB_COL15A1	0.853058838	0.062608932	0.456352901	0.069072723	1	-0.048564013	-0.320358302	-0.238683245	-0.238573589	0.972254207	0.128983063	0.803201344	0.317776588	1	-0.010116133	-0.291039717	0.070869772	-0.139354536
ST	GABAergicNeurons	Braak56_vs_Braak012	Gaba_PVALB_GULP1_GRIK3	0.049132196	0.13435315	0.372292748	0.535617224	1	-0.508297103	0.203422707	0.415280887	0.072124943	0.007065206	0.000632099	0.006973345	0.00634349	0.101495837	-0.772006505	0.524859844	0.768583295	0.333722361
ST	GABAergicNeurons	Braak56_vs_Braak012	Gaba_PVALB_SLCO4C1	0.031895956	0.00692225	0.951703947	0.744238032	1	0.449788211	-0.578192313	0.03213561	-0.047028269	0.104686468	0.002753734	0.269346291	0.482560602	1	0.37959367	-0.571325851	0.347804602	-0.093986679
ST	GABAergicNeurons	Braak56_vs_Braak012	Gaba_SST_CHODL	0.279494051	0.940499169	0.868562703	0.775328291	1	-0.456922635	-0.011711775	0.037720219	-0.035274342	0.052129239	0.905433747	0.31689884	0.674556409	1	-1.668297664	-0.056735928	0.739708389	-0.15261326
ST	GABAergicNeurons	Braak56_vs_Braak012	Gaba_SST_PRKG2	0.84528195	0.022259999	0.336556722	0.019297986	0.308767774	-0.089625182	-0.468811127	-0.275640825	-0.366880659	0.416413099	0.076893985	0.093926556	0.01058119	0.169299039	-0.429080909	-0.34038703	-0.408626685	-0.371290465
ST	GABAergicNeurons	Braak56_vs_Braak012	Gaba_VIP	0.157201345	0.841025334	0.31430918	0.621348805	1	0.390197491	0.035447259	-0.376312357	0.068292725	0.344803396	0.279546792	0.325638261	0.466753093	1	0.317048135	0.196476006	-0.274557979	0.100937411
ST	GlutamatergicNeurons	Braak56_vs_Braak012	GlutamatergicNeurons_L23_CUX2_LINC01500	0.01465534	0.304942454	0.000575081	0.816508276	1	1.484047674	0.342177653	-1.472421682	-0.056011581	0.076061556	0.170487547	0.231643065	0.291549911	1	0.990938345	0.455429148	-0.503954436	0.249323943
ST	GlutamatergicNeurons	Braak56_vs_Braak012	GlutamatergicNeurons_L23_RORB_CUX2	0.021155893	0.620031463	0.006491148	0.87303588	1	1.074105752	0.148028763	-1.259025926	0.035296285	0.168495776	0.440404557	0.233558151	0.547752449	1	0.618810511	0.192580878	-0.47152845	0.114874194
ST	GlutamatergicNeurons	Braak56_vs_Braak012	GlutamatergicNeurons_L23_RORB_CUX2_CCDC68	0.001303828	0.759568736	6.49E-06	0.047275031	0.709125467	1.036843982	-0.054642361	-0.810964893	-0.233942735	0.100993265	0.221073181	0.268182897	0.338784855	1	0.648636824	-0.258209115	-0.238658515	-0.134771842
ST	GlutamatergicNeurons	Braak56_vs_Braak012	GlutamatergicNeurons_L23_RORB_CUX2_SYT2	3.80E-05	0.922584006	1.06E-05	0.740581958	1	1.061901658	-0.018311598	-1.075895342	-0.042753073	0.02339181	0.370194267	0.465443353	0.902545755	1	0.922668331	-0.188086007	-0.261059197	-0.020252637
ST	GlutamatergicNeurons	Braak56_vs_Braak012	GlutamatergicNeurons_L23_RORB_CUX2_TGFBR3L	0.875857416	0.07728529	0.701485552	0.124668711	1	-0.092504096	0.287248598	-0.263654698	0.23472586	0.202482743	0.573962342	0.267465394	0.658340216	1	-0.842267202	0.198147248	-1.057969855	-0.130744985
ST	GlutamatergicNeurons	Braak56_vs_Braak012	GlutamatergicNeurons_L5_POU3F1	0.534065508	0.587881192	1.81E-07	0.079446311	1	0.046825362	-0.04958965	-0.785113474	-0.095129886	0.015754234	0.038222388	0.826686211	0.0064161	0.096241504	-0.639801964	-0.626963465	-0.061826842	-0.443863581
ST	GlutamatergicNeurons	Braak56_vs_Braak012	GlutamatergicNeurons_L5_RORB_CLMP_CACNG5	0.499606909	0.656997868	0.752748453	0.435136422	1	-0.119618147	-0.043800867	-0.076663982	-0.063401472	0.079368789	0.105747114	0.081039138	0.180993632	1	-0.291892366	-0.227100923	0.37449098	-0.128385942
ST	GlutamatergicNeurons	Braak56_vs_Braak012	GlutamatergicNeurons_L5_RORB_COL22A1	0.000282405	0.7259685	0.014257609	0.341265892	1	0.620472195	-0.047968389	-0.659823618	0.094494252	0.078924196	0.061319193	0.775790472	0.653375729	1	0.497099364	-0.314815668	0.065350184	-0.054939748
ST	GlutamatergicNeurons	Braak56_vs_Braak012	GlutamatergicNeurons_L5_RORB_FSHR	0.227778742	0.927214162	0.102500485	0.962976115	1	0.331965343	0.0110787	-0.477589675	-0.00481658	0.87812258	0.173725306	0.529886004	0.408238199	1	0.055151823	-0.172342106	0.15214443	-0.088622194
ST	GlutamatergicNeurons	Braak56_vs_Braak012	GlutamatergicNeurons_L5_RORB_THEMIS_ADGRL4	0.069608841	0.873397316	0.69451063	0.646460535	1	0.405662131	0.016129011	-0.045953604	0.033219683	0.409873146	0.116632421	0.007478422	0.508677402	1	0.190304351	-0.269448996	0.64498627	0.079070969
ST	GlutamatergicNeurons	Braak56_vs_Braak012	GlutamatergicNeurons_L56_NPSR1	0.887534272	0.037886879	0.623230767	0.06550861	0.98262915	0.036395198	-0.275186981	-0.299284112	-0.213082316	0.146500617	0.008716982	0.743571915	0.003001177	0.045017657	-0.414567292	-0.579187788	-0.274466094	-0.50747616
ST	GlutamatergicNeurons	Braak56_vs_Braak012	GlutamatergicNeurons_L6_RORB_THEMIS_PXDN	0.290749415	0.608825766	0.361458038	0.683310558	1	-0.514026533	0.136745338	0.366455531	0.082534268	0.02785947	0.784395651	0.015188804	0.657200721	1	-1.161409386	0.087416976	1.13609218	0.104751435
ST	GlutamatergicNeurons	Braak56_vs_Braak012	GlutamatergicNeurons_L6_SULF1_SGCG	0.149817432	0.269380015	0.230518014	0.943229076	1	-0.227677848	0.250219786	0.394514017	-0.008589537	0.064193256	0.422492889	0.014919825	0.692033539	1	-0.650654433	0.278311942	1.25220831	0.088180772
ST	GlutamatergicNeurons	Braak56_vs_Braak012	GlutamatergicNeurons_L6_THEMIS_POSTN	0.641390222	0.593787064	0.850816617	0.935318486	1	-0.093933949	0.098755588	-0.024777673	-0.007690106	0.896607219	0.198590405	0.029356101	0.815915705	1	-0.082493312	-0.346709325	0.776276998	0.047414711
ST	GlutamatergicNeurons	Braak56_vs_Braak012	GlutamatergicNeurons_L6b_CTGF	0.242082817	0.406398594	0.236805215	0.406464893	1	-0.544481636	0.210414857	0.364708462	0.1498064	0.010618679	0.627953271	0.000879868	0.286545454	1	-1.298823088	0.185603724	1.364947615	0.261369096
ST	Microglia	Braak56_vs_Braak012	Microglia_CCL4	0.692818586	0.191904393	0.278318982	0.671727867	1	0.08513161	-0.229795158	0.502643255	-0.055438262	NA	NA	NA	NA	NA	NA	NA	NA	NA
ST	Microglia	Braak56_vs_Braak012	Microglia_CD74_BTF	0.477556862	0.571778562	0.796848331	0.671448606	1	0.601607484	-0.142321459	-0.101307977	-0.087247679	0.385858398	0.451437863	0.28644341	0.57522808	1	0.436639759	-0.274055904	-0.642666376	-0.148471487
ST	Microglia	Braak56_vs_Braak012	Microglia_CD83_WIPI1	0.009193088	0.606420133	0.656262288	0.025500586	0.22950527	-0.921748277	-0.206305108	-0.222087755	-0.523045748	0.224279752	0.496309209	0.016227281	0.021442484	0.192982359	-0.618954157	-0.435787839	-1.930289183	-0.821332084
ST	Microglia	Braak56_vs_Braak012	Microglia_CR1	0.741010909	0.914723239	0.212952747	0.520456767	1	0.149825747	0.031284767	-0.334043385	-0.116394336	0.888512788	0.962300769	0.011428293	0.187149997	1	-0.066460719	-0.020444768	-1.491079214	-0.370551069
ST	Microglia	Braak56_vs_Braak012	Microglia_FCGR1B	0.813472072	0.924693862	0.386106839	0.878127563	1	0.0661384	-0.041348436	-0.570860486	-0.034069585	0.430508309	0.359485106	0.040566285	0.951645906	1	0.3233844	0.474753251	-1.206712042	0.017118605
ST	Microglia	Braak56_vs_Braak012	Microglia_GPNMB	0.758802495	0.063667251	3.32E-06	0.000112068	0.001008616	0.111433106	0.613692268	1.741540086	0.790912361	0.314770611	0.012144538	0.037492655	0.0018147	0.016332299	0.325820113	0.973720614	0.83145287	0.658811149
ST	Microglia	Braak56_vs_Braak012	Microglia_HSPA6	0.565562431	0.119206172	0.400390501	0.201661141	1	-0.315020168	0.585050981	0.30075967	0.298987996	0.341215568	0.151501318	0.934362331	0.962803871	1	-0.76388174	1.720311726	0.095986684	0.026998462
ST	Microglia	Braak56_vs_Braak012	Microglia_MKI67	0.23642506	0.544244381	0.896202709	0.869779541	1	-0.440256658	0.094390237	0.019742242	0.017075664	0.162415767	0.36342394	0.070867088	0.184664508	1	-0.865534748	0.799805032	-1.954720029	-0.60863412
ST	Microglia	Braak56_vs_Braak012	Microglia_PRDM11	0.977067204	0.452353274	0.149132912	0.837643751	1	-0.01243934	-0.363486945	0.890506495	0.058571615	0.968149815	0.169458703	0.007031864	0.410307217	1	-0.0163173	-0.685080639	1.201480505	0.212287247
ST	Oligodendrocytes	Braak56_vs_Braak012	Oligodendrocytes_ARHGAP24	0.076017424	0.600695867	0.734082584	0.136256729	0.545026918	0.355956023	0.11242009	-0.168570744	0.20948345	0.055339692	0.511608998	0.701791168	0.127594819	0.510379278	0.682239373	0.225121571	-0.231641326	0.348441786
ST	Oligodendrocytes	Braak56_vs_Braak012	Oligodendrocytes_EPHB2	0.616576208	0.080999241	0.514885232	0.376988583	1	0.071607522	-0.306088679	-0.217159855	-0.092926034	0.11819993	0.208910864	0.138618453	0.293890846	1	0.353578562	-0.431466681	0.840123485	0.188171558
ST	Oligodendrocytes	Braak56_vs_Braak012	Oligodendrocytes_PTPRE	0.276586442	0.954854831	0.492367953	0.350035459	1	-0.134379889	-0.0056982	-0.133271781	-0.067655713	0.088464359	0.754621993	0.911924227	0.217083392	0.868333569	-0.455487326	-0.084045501	0.042845445	-0.210197441
ST	Oligodendrocytes	Braak56_vs_Braak012	Oligodendrocytes_sGCZ	0.914334951	0.377992622	0.326987646	0.318946228	1	-0.016108112	0.134001137	0.155606258	0.088241237	0.529638794	0.998374258	0.863823149	0.652308622	1	0.210164858	-0.000839066	0.039267572	0.077362484
ST	Vascular	Braak56_vs_Braak012	Vasc_Art_DKK2	0.467161209	0.635150875	0.000103107	0.005682553	0.03409532	-0.636212146	-0.190727838	-2.127146941	-0.840453289	0.344559995	0.740321751	0.248724235	0.354944249	1	-1.268480339	-0.169164519	-2.030228495	-0.425943649
ST	Vascular	Braak56_vs_Braak012	Vasc_Cap_MFSD2A	0.01482075	0.979293024	0.074927247	0.133864232	0.803185392	1.491811357	-0.007438656	1.463752029	0.371031483	0.000738794	0.871331537	0.281169186	0.104195181	0.625171087	2.358711936	0.041788942	0.658037187	0.365605657
ST	Vascular	Braak56_vs_Braak012	Vasc_Fib_GPC3	0.015317152	0.532980038	0.543956729	0.515163574	1	-2.904090384	0.346224634	-0.744601297	-0.303312168	NA	NA	NA	NA	NA	NA	NA	NA	NA
ST	Vascular	Braak56_vs_Braak012	Vasc_Peri_PDGFRB	0.886736973	0.511276187	0.940331806	0.70959793	1	-0.086172629	0.277454438	-0.050496227	0.114737798	0.590539969	0.93556682	0.983341699	0.792790132	1	0.36053853	0.02377695	0.009895233	0.061507895
ST	Vascular	Braak56_vs_Braak012	Vasc_SMC_MYH11	0.861641855	0.735860667	0.057509878	0.602657064	1	0.180689418	0.145433407	-1.492984265	-0.184873503	0.691259141	0.856906547	0.109622324	0.51520706	1	-0.989458538	0.111128465	-1.893254437	-0.347447496
ST	Vascular	Braak56_vs_Braak012	Vasc_Ven_PKHD1L1	0.010999478	0.496880434	0.736959422	0.119780414	0.718682487	-2.116200708	-0.210845423	-0.312124923	-0.431722689	0.07689219	0.635956872	0.902389968	0.329769819	1	-2.126864127	-0.268760397	0.11319242	-0.437253811
ST	Astrocytes	PHFtau_tangle_density	Astrocytes_CD44_CCDC85A	0.897815505	0.722758321	0.96480796	0.769069326	1	-0.013025479	-0.021384339	0.003754953	-0.012993992	0.801408792	0.670200875	0.73286694	0.697501378	1	-0.005433629	0.004527288	0.00709571	0.003369745
ST	Astrocytes	PHFtau_tangle_density	Astrocytes_CD44_KCNQ3	0.026157606	0.401970857	0.883519935	0.077740062	0.544180436	-0.154439069	-0.050319127	-0.008959224	-0.064317005	0.341205003	0.439013087	0.478816444	0.225033502	1	-0.070053627	-0.017075938	-0.034267298	-0.023499585
ST	Astrocytes	PHFtau_tangle_density	Astrocytes_CTX_SMAD9_RERG	0.000218819	0.881368271	0.953230712	0.066052935	0.462370543	-0.240020125	0.007008604	0.004917253	-0.063692399	0.000279642	0.414998622	0.630727145	0.228625681	1	-0.040345054	0.005271845	-0.004098553	-0.005627089
ST	Astrocytes	PHFtau_tangle_density	Astrocytes_CTX_WIF1_VAV3	0.635317193	0.639973248	0.671568352	0.432529163	1	0.04582756	0.039558181	0.052128263	0.044359261	0.180669912	0.906123405	0.951796223	0.554661107	1	0.019258773	-0.001399311	-0.000798097	0.00444422
ST	Astrocytes	PHFtau_tangle_density	Astrocytes_SERPINH1	0.148670579	0.533544818	0.0345106	0.550874903	1	0.07281887	-0.054854213	-0.114259186	-0.020285495	0.720895079	0.18452123	0.109810801	0.160139954	1	-0.009691208	-0.079163464	-0.09901126	-0.032216957
ST	Astrocytes	PHFtau_tangle_density	Astrocytes_WIF1_USH1C	0.502795288	0.772418436	0.39567928	0.974945319	1	-0.033801037	0.019726568	0.072863548	0.001151534	NA	NA	NA	NA	NA	NA	NA	NA	NA
ST	GABAergicNeurons	PHFtau_tangle_density	Gaba_LAMP5_ROR2_LCP2	0.649006153	0.859665082	0.487967328	0.774978449	1	0.033764238	-0.005661257	0.048403323	0.007745099	0.935269528	0.714486631	0.048320885	0.19225041	1	0.00064177	0.001085353	0.009566042	0.003141957
ST	GABAergicNeurons	PHFtau_tangle_density	Gaba_NDNF_RELN	0.767300936	0.99068598	0.038270781	0.352361365	1	0.016357587	-0.000590648	-0.124621656	-0.029494168	0.592209199	0.24996926	0.000626249	0.263333495	1	0.003964766	0.008407179	-0.023393646	-0.004630606
ST	GABAergicNeurons	PHFtau_tangle_density	Gaba_PVALB_COL15A1	0.089238199	0.233583666	0.611441528	0.668391764	1	0.099395828	-0.055606858	0.021668864	0.011876572	0.077376577	0.953459086	0.377758916	0.813358224	1	0.01709808	0.000411486	-0.005736321	0.001011974
ST	GABAergicNeurons	PHFtau_tangle_density	Gaba_PVALB_GULP1_GRIK3	0.369382723	0.053215963	0.315401474	0.107029113	1	-0.04406747	0.046740079	0.055589672	0.032549658	0.127610445	0.081508019	0.001446961	0.004410235	0.070563758	-0.014281947	0.00883952	0.013798004	0.008850011
ST	GABAergicNeurons	PHFtau_tangle_density	Gaba_PVALB_SLCO4C1	0.18632141	0.019011624	0.079686514	0.998027937	1	0.066339586	-0.110869968	0.132345363	-7.74E-05	0.047264158	0.008103347	0.007689903	0.223342476	1	0.012065569	-0.014550384	0.01305526	0.003815872
ST	GABAergicNeurons	PHFtau_tangle_density	Gaba_SST_CHODL	0.403393459	0.354726799	0.649856303	0.203423086	1	-0.047659147	-0.025393209	-0.022005178	-0.028014112	0.46969657	0.536055425	0.578017746	0.752898698	1	-0.027137529	-0.006447478	0.007740045	-0.002563144
ST	GABAergicNeurons	PHFtau_tangle_density	Gaba_SST_PRKG2	0.784234464	0.010422655	0.678245882	0.108638092	1	0.018164625	-0.134414743	-0.017438495	-0.047180133	0.837487076	0.211233052	0.198963993	0.089728673	1	-0.002278924	-0.010904981	-0.007144799	-0.007331572
ST	GABAergicNeurons	PHFtau_tangle_density	Gaba_VIP	0.970882027	0.900983811	0.386618011	0.651190926	1	0.001638759	-0.004342541	-0.048181714	-0.011164347	0.660724367	0.624451964	0.113220115	0.47896297	1	-0.002539085	0.002411306	-0.010416786	-0.002306458
ST	GlutamatergicNeurons	PHFtau_tangle_density	GlutamatergicNeurons_L23_CUX2_LINC01500	0.36845941	0.579439444	0.400154469	0.767758612	1	0.098214258	0.039814108	-0.071343359	0.014466736	0.425309928	0.413080123	0.025365079	0.56218034	1	0.008309231	0.007311697	-0.017834681	-0.002994971
ST	GlutamatergicNeurons	PHFtau_tangle_density	GlutamatergicNeurons_L23_RORB_CUX2	0.921666153	0.749692142	0.558279478	0.87908351	1	-0.008541421	0.021691908	-0.049495433	-0.00688133	0.849677635	0.424571463	0.124034946	0.678036332	1	-0.001883816	0.006018088	-0.013929404	-0.002077802
ST	GlutamatergicNeurons	PHFtau_tangle_density	GlutamatergicNeurons_L23_RORB_CUX2_CCDC68	0.548046669	0.918980339	0.145140614	0.519798552	1	0.038134203	0.003902438	-0.056017986	-0.016071633	0.491086799	0.95000093	0.556360037	0.855393489	1	0.005164277	-0.000385976	-0.002483577	-0.000575511
ST	GlutamatergicNeurons	PHFtau_tangle_density	GlutamatergicNeurons_L23_RORB_CUX2_SYT2	0.512347914	0.792749278	0.931774161	0.654181548	1	0.039845764	0.008978432	-0.004886091	0.011830501	0.691342416	0.714541562	0.765968122	0.956953406	1	0.004006577	-0.001890761	0.001935089	0.000202712
ST	GlutamatergicNeurons	PHFtau_tangle_density	GlutamatergicNeurons_L23_RORB_CUX2_TGFBR3L	0.872492733	0.144560256	0.391926912	0.255747922	1	-0.013980364	0.039714991	-0.104254344	0.028877853	0.79487734	0.951757034	0.6968536	0.941838231	1	0.005408479	-0.000607987	-0.010106882	-0.00062337
ST	GlutamatergicNeurons	PHFtau_tangle_density	GlutamatergicNeurons_L5_POU3F1	0.24375742	0.245779263	3.81E-09	2.51E-07	3.77E-06	-0.029627214	-0.025455257	-0.108969403	-0.063714957	0.73637235	0.022844061	0.17527121	0.010353647	0.155304709	-0.005866354	-0.020069169	-0.02002434	-0.017803597
ST	GlutamatergicNeurons	PHFtau_tangle_density	GlutamatergicNeurons_L5_RORB_CLMP_CACNG5	0.185495948	0.593664831	0.456186602	0.251455195	1	-0.077823028	-0.010088674	-0.027698821	-0.018579735	0.806979639	0.130563814	0.270387703	0.641133048	1	-0.002484947	-0.005445905	0.004563237	-0.001223754
ST	GlutamatergicNeurons	PHFtau_tangle_density	GlutamatergicNeurons_L5_RORB_COL22A1	0.527620572	0.202352311	0.438718387	0.106196986	1	0.031232333	0.037284868	0.033049299	0.035027947	0.366275182	0.542325515	0.083048723	0.085411053	1	0.008561952	0.002056656	0.007735238	0.004454522
ST	GlutamatergicNeurons	PHFtau_tangle_density	GlutamatergicNeurons_L5_RORB_FSHR	0.391910318	0.697284601	0.564032799	0.343748721	1	0.04006472	0.010065587	0.020323481	0.018035561	0.154230848	0.387091712	0.393582144	0.920111717	1	0.009767814	-0.002342724	0.004686885	0.00022966
ST	GlutamatergicNeurons	PHFtau_tangle_density	GlutamatergicNeurons_L5_RORB_THEMIS_ADGRL4	0.361765309	0.876956996	0.818983054	0.71683514	1	0.029348604	0.003137467	-0.005361206	0.005018518	0.108215439	0.491053751	0.433134767	0.538028945	1	0.014074374	-0.003217907	0.003876408	0.001950158
ST	GlutamatergicNeurons	PHFtau_tangle_density	GlutamatergicNeurons_L56_NPSR1	0.995580063	0.06538643	0.365720349	0.079190875	1	0.000254711	-0.055537662	-0.062162125	-0.041543019	0.877748051	0.076388845	0.457340003	0.281882481	1	-0.001763957	-0.013812917	0.009954713	-0.006250821
ST	GlutamatergicNeurons	PHFtau_tangle_density	GlutamatergicNeurons_L6_RORB_THEMIS_PXDN	0.478012621	0.913010764	0.462470241	0.928268933	1	-0.069442853	-0.007755343	0.049799498	0.003945835	0.202956273	0.96561343	0.690001521	0.963989518	1	-0.030766341	0.000486558	0.003756427	-0.000312766
ST	GlutamatergicNeurons	PHFtau_tangle_density	GlutamatergicNeurons_L6_SULF1_SGCG	0.7942813	0.741564584	0.471163456	0.633637754	1	-0.016448159	0.018658322	0.042541354	0.016341593	0.397441021	0.963072105	0.314445505	0.708556348	1	-0.017229795	0.000476341	0.011285854	0.002656191
ST	GlutamatergicNeurons	PHFtau_tangle_density	GlutamatergicNeurons_L6_THEMIS_POSTN	0.645703053	0.772472689	0.309206721	0.414164167	1	0.022375006	-0.011355164	0.026370077	0.016146762	0.320959503	0.324506636	0.154014944	0.416042005	1	0.014315777	-0.007915775	0.008910465	0.003796545
ST	GlutamatergicNeurons	PHFtau_tangle_density	GlutamatergicNeurons_L6b_CTGF	0.218722599	0.870559643	0.883481358	0.578184161	1	-0.102697475	0.009860446	-0.009271486	-0.021539756	0.122049693	0.998411497	0.464205925	0.94708718	1	-0.044177238	-2.21E-05	0.008519211	0.000512901
ST	Microglia	PHFtau_tangle_density	Microglia_CCL4	0.753426398	0.230566561	0.030579365	0.077467609	0.697208477	-0.014533872	-0.035535925	-0.174403442	-0.042095794	0.790200325	0.185954236	0.378467975	0.110546166	0.994915492	-0.014658851	-0.027040867	-0.028194571	-0.026242266
ST	Microglia	PHFtau_tangle_density	Microglia_CD74_BTF	0.09876293	0.776384742	0.64422062	0.783024884	1	0.159903363	-0.014896596	-0.042962276	0.011378883	0.055450741	0.955387124	0.484231512	0.164961128	1	0.026750466	0.000593225	0.011828173	0.010491525
ST	Microglia	PHFtau_tangle_density	Microglia_CD83_WIPI1	0.189625747	0.997445122	0.942185124	0.477370886	1	-0.155198747	-0.000263935	-0.010305014	-0.043391117	0.435386646	0.612967085	0.752918883	0.427620314	1	-0.045340281	-0.010233794	-0.01044387	-0.013134527
ST	Microglia	PHFtau_tangle_density	Microglia_CR1	0.105457868	0.868345488	0.591294966	0.186290274	1	0.106869044	0.010037972	0.041220739	0.050988088	0.822119371	0.812990159	0.601302317	0.788632889	1	0.002423751	-0.002339204	0.005799154	0.001633019
ST	Microglia	PHFtau_tangle_density	Microglia_FCGR1B	0.311805965	0.833170796	0.636222132	0.695498241	1	-0.083259211	-0.016314772	0.03540697	-0.017633042	0.182329622	0.488442491	0.571466027	0.68103232	1	-0.039185963	-0.009440496	0.006667283	-0.003505802
ST	Microglia	PHFtau_tangle_density	Microglia_GPNMB	0.061492396	0.011153045	0.067693449	0.000282533	0.002542793	0.146519402	0.177904236	0.157874941	0.162324995	0.083673204	0.065433717	0.008374244	0.000270311	0.0024328	0.02280141	0.019254992	0.018818924	0.019598094
ST	Microglia	PHFtau_tangle_density	Microglia_HSPA6	0.574748104	0.490201384	0.084926541	0.570792953	1	0.042604122	0.065625327	-0.106415856	-0.024258832	0.567011151	0.613670336	0.626788611	0.759657418	1	0.014174592	0.022807712	-0.014146942	0.005323638
ST	Microglia	PHFtau_tangle_density	Microglia_MKI67	0.777242536	0.262037822	0.886602452	0.571593062	1	-0.020586203	0.04151827	-0.005438696	0.014115577	0.561262564	0.357727159	0.186574887	0.124390838	1	0.039530407	0.012744747	0.031591759	0.018145052
ST	Microglia	PHFtau_tangle_density	Microglia_PRDM11	0.42660348	0.880680011	0.451861863	0.93506907	1	0.09429404	-0.013646305	-0.088776748	-0.005015058	0.822795973	0.93405898	0.18051569	0.368838091	1	0.00527305	-0.001268622	-0.017589788	-0.008254019
ST	Oligodendrocytes	PHFtau_tangle_density	Oligodendrocytes_ARHGAP24	0.287559199	0.223485743	0.128916846	0.027333442	0.109333769	0.057697132	0.06017863	0.072127265	0.06391333	0.619441677	0.155116298	0.940674351	0.302949719	1	0.007843034	0.01499157	-0.000719679	0.006691869
ST	Oligodendrocytes	PHFtau_tangle_density	Oligodendrocytes_EPHB2	0.298278199	0.302655252	0.517229178	0.688215626	1	0.040133378	-0.045537201	0.034716338	0.010252008	0.349771536	0.772012203	0.290054188	0.333149872	1	0.011599558	-0.003581948	0.013776889	0.007032449
ST	Oligodendrocytes	PHFtau_tangle_density	Oligodendrocytes_PTPRE	0.835963014	0.975372742	0.416589774	0.527762717	1	-0.005720731	0.000708244	-0.015492974	-0.008179517	0.85773669	0.98492155	0.966185462	0.95062379	1	-0.001815269	-0.000222551	0.00026966	-0.000303322
ST	Oligodendrocytes	PHFtau_tangle_density	Oligodendrocytes_sGCZ	0.102659073	0.919994838	0.926967041	0.40670487	1	-0.059965429	-0.003824582	0.00250074	-0.01575341	0.115053818	0.374474714	0.387712516	0.08112949	0.324517961	-0.01822116	-0.020272127	-0.006239588	-0.010320127
ST	Vascular	PHFtau_tangle_density	Vasc_Art_DKK2	0.156521135	0.303801526	0.428262244	0.619175966	1	0.149658237	-0.079352798	-0.060399926	-0.02398023	0.097485137	0.091792363	0.429102134	0.364655368	1	0.037683683	-0.024024076	-0.013334574	-0.00889973
ST	Vascular	PHFtau_tangle_density	Vasc_Cap_MFSD2A	0.733967704	0.592221998	0.399025194	0.48448271	1	-0.031071982	0.026438594	0.061175165	0.026052303	0.537948558	0.619087108	0.469972748	0.345564456	1	0.009824258	0.002986412	0.007548176	0.004669388
ST	Vascular	PHFtau_tangle_density	Vasc_Fib_GPC3	0.513253856	0.785631271	0.546989821	0.871666769	1	-0.138620603	-0.028180136	0.097815137	-0.013046555	0.906040215	0.804781771	0.842568024	0.967290676	1	-0.003352591	0.002983189	-0.003317788	0.000379309
ST	Vascular	PHFtau_tangle_density	Vasc_Peri_PDGFRB	0.983121425	0.260864839	0.533925803	0.241282564	1	0.002235634	0.065819503	0.047432077	0.049814581	0.483366733	0.227721473	0.734681511	0.177080321	1	0.00960825	0.005095299	0.002417521	0.004742173
ST	Vascular	PHFtau_tangle_density	Vasc_SMC_MYH11	0.795340776	0.584136949	0.152824276	0.209190182	1	-0.033982788	-0.047675605	-0.170172686	-0.077784881	0.689628725	0.69054858	0.060985734	0.207562193	1	0.011552851	-0.006340363	-0.034277288	-0.013981534
ST	Vascular	PHFtau_tangle_density	Vasc_Ven_PKHD1L1	0.056269538	0.647794668	0.89646704	0.292756347	1	-0.297316437	-0.026679066	-0.01549532	-0.05228247	0.07428633	0.378844456	0.786241838	0.268713847	1	-0.04434999	-0.01158889	0.004050215	-0.010151997
ST	Astrocytes	neuritic_plaque_counts	Astrocytes_CD44_CCDC85A	0.410400935	0.90858424	0.471982835	0.894983968	1	0.200980609	0.02641324	-0.177303429	0.018282178	0.427880716	0.873667672	0.812950685	0.473625536	1	-0.115174342	-0.024265173	-0.048661221	-0.067124591
ST	Astrocytes	neuritic_plaque_counts	Astrocytes_CD44_KCNQ3	0.727607815	0.177569578	0.999778133	0.345212357	1	0.076789414	0.252229335	-4.54E-05	0.101416685	0.214441779	0.289693207	0.43283848	0.428962529	1	0.672770759	0.225565757	-0.243453739	0.132162922
ST	Astrocytes	neuritic_plaque_counts	Astrocytes_CTX_SMAD9_RERG	0.055026371	0.743657033	0.516987744	0.106604717	0.746233022	-0.266086802	-0.037690006	-0.129982085	-0.130829083	0.212038578	0.06428928	0.652296028	0.54495037	1	-0.109477875	0.112248662	-0.060846775	0.028333472
ST	Astrocytes	neuritic_plaque_counts	Astrocytes_CTX_WIF1_VAV3	0.053431803	0.900202122	0.485467879	0.108864166	0.762049161	-0.442105973	-0.030936164	-0.142929053	-0.208144304	0.554703019	0.289562185	0.448218922	0.155287552	1	-0.080454229	-0.107081956	-0.091796761	-0.095813901
ST	Astrocytes	neuritic_plaque_counts	Astrocytes_SERPINH1	0.911845859	0.562517597	0.910243102	0.727453311	1	-0.02495803	0.114812583	0.01971078	0.039505018	0.067496592	0.952414627	0.51565566	0.221300992	1	0.683897589	0.014291574	0.203577017	0.2073946
ST	Astrocytes	neuritic_plaque_counts	Astrocytes_WIF1_USH1C	0.697174232	0.679718192	0.419694412	0.782025139	1	0.049983242	-0.054246012	0.195286271	0.023759404	NA	NA	NA	NA	NA	NA	NA	NA	NA
ST	GABAergicNeurons	neuritic_plaque_counts	Gaba_LAMP5_ROR2_LCP2	0.238563263	0.840374498	0.424490996	0.40058056	1	-0.097801308	-0.019730608	0.237494609	-0.052056966	0.531229277	0.98590008	0.468783447	0.980037567	1	-0.042390595	-0.000889632	0.058919856	-0.000905275
ST	GABAergicNeurons	neuritic_plaque_counts	Gaba_NDNF_RELN	0.695393274	0.987651832	0.554706216	0.902316411	1	0.044838023	0.002178965	-0.167650481	0.010405774	0.678965994	0.72733058	0.000395974	0.23767789	1	0.023058318	0.028491392	-0.308256184	-0.048045566
ST	GABAergicNeurons	neuritic_plaque_counts	Gaba_PVALB_COL15A1	0.149103868	0.527284675	0.761999909	0.679480406	1	0.218997767	-0.067528239	0.0554583	0.032577132	0.178915013	0.921436647	0.80374356	0.707113079	1	0.153712371	-0.007667063	-0.020281764	0.018976193
ST	GABAergicNeurons	neuritic_plaque_counts	Gaba_PVALB_GULP1_GRIK3	0.65546459	0.094315154	0.363887874	0.08939608	1	0.035097564	0.134699544	0.153934126	0.090705761	0.980753418	5.88E-06	0.001552586	1.52E-06	2.43E-05	0.001275188	0.147564036	0.202636559	0.122361545
ST	GABAergicNeurons	neuritic_plaque_counts	Gaba_PVALB_SLCO4C1	0.146132004	0.001921475	0.387470191	0.107231287	1	0.198763369	-0.264089527	0.258835288	-0.113167805	0.099490138	0.003127126	0.358018739	0.589726206	1	0.091312316	-0.158038091	0.082189253	-0.01906314
ST	GABAergicNeurons	neuritic_plaque_counts	Gaba_SST_CHODL	0.414835494	0.777004778	0.897021552	0.490556636	1	-0.05401083	-0.027664508	0.014300253	-0.033856706	0.039200274	0.861189912	0.915885576	0.181497623	1	-0.269886414	-0.022833002	0.017872919	-0.108395762
ST	GABAergicNeurons	neuritic_plaque_counts	Gaba_SST_PRKG2	0.669758048	0.160924251	0.711918837	0.369509602	1	0.062958383	-0.166368663	-0.056391145	-0.07099325	0.420622851	0.719840063	0.349530957	0.226708731	1	-0.072501071	-0.030278848	-0.078287663	-0.059958999
ST	GABAergicNeurons	neuritic_plaque_counts	Gaba_VIP	0.664635085	0.76401675	0.519745015	0.926998963	1	0.040141438	-0.03069573	-0.131376779	-0.00596026	0.455374096	0.702052855	0.034479063	0.558564769	1	0.040317285	-0.022057285	-0.191264187	-0.021138398
ST	GlutamatergicNeurons	neuritic_plaque_counts	GlutamatergicNeurons_L23_CUX2_LINC01500	0.207807847	0.892857889	0.873024139	0.368761526	1	0.217721428	0.029401036	-0.045562079	0.110001055	0.176587037	0.986283154	0.024390472	0.944756009	1	0.096881357	-0.002099579	-0.253500241	-0.003755472
ST	GlutamatergicNeurons	neuritic_plaque_counts	GlutamatergicNeurons_L23_RORB_CUX2	0.712168842	0.843491127	0.589070811	0.915278939	1	0.056315201	0.041167716	-0.122546436	0.011515063	0.381224035	0.964836252	0.047854584	0.872480158	1	0.059394445	0.004626457	-0.238041007	-0.008263927
ST	GlutamatergicNeurons	neuritic_plaque_counts	GlutamatergicNeurons_L23_RORB_CUX2_CCDC68	0.10282695	0.537336064	0.314540035	0.976257295	1	0.187825101	-0.071614346	-0.120218625	0.002008283	0.003506748	0.566555744	0.158422767	0.346938013	1	0.152817069	-0.048255666	-0.086940018	0.033912476
ST	GlutamatergicNeurons	neuritic_plaque_counts	GlutamatergicNeurons_L23_RORB_CUX2_SYT2	0.381496586	0.691221575	0.560099163	0.294133176	1	0.092592453	0.041018826	0.105828366	0.071813135	0.104193354	0.898877373	0.494067859	0.618342197	1	0.129390454	-0.007633909	-0.068928617	0.021574615
ST	GlutamatergicNeurons	neuritic_plaque_counts	GlutamatergicNeurons_L23_RORB_CUX2_TGFBR3L	0.994338193	0.745465986	0.250181579	0.995187313	1	0.001074188	0.033959479	-0.429583012	0.000505858	0.286019351	0.198447397	0.772223847	0.091269648	1	-0.124356914	-0.107597619	-0.08324704	-0.111706873
ST	GlutamatergicNeurons	neuritic_plaque_counts	GlutamatergicNeurons_L5_POU3F1	0.319186919	0.608406897	0.223912122	0.126331649	1	-0.06107574	-0.028814404	-0.083306836	-0.054208176	0.905185334	0.077814505	0.268205765	0.06378285	0.956742746	0.022922355	-0.184529218	-0.159440402	-0.143633168
ST	GlutamatergicNeurons	neuritic_plaque_counts	GlutamatergicNeurons_L5_RORB_CLMP_CACNG5	0.237502522	0.881182775	0.536754122	0.64701622	1	-0.104215424	-0.008001469	0.070614977	-0.019455575	0.871502343	0.480928139	0.63565944	0.901910356	1	0.009515473	-0.033884865	0.028057741	-0.003884408
ST	GlutamatergicNeurons	neuritic_plaque_counts	GlutamatergicNeurons_L5_RORB_COL22A1	0.438480044	0.151527603	0.392625755	0.073536963	1	0.077830986	0.137261014	0.116044508	0.110443513	0.65365094	0.412402953	0.986559074	0.423258144	1	0.028678502	0.042935848	0.001164156	0.027987537
ST	GlutamatergicNeurons	neuritic_plaque_counts	GlutamatergicNeurons_L5_RORB_FSHR	0.375682948	0.318667082	0.023203151	0.880334383	1	0.143232051	-0.067668339	0.438752484	0.008961828	0.357647644	0.130753987	0.317546122	0.854180961	1	0.065167017	-0.074980735	0.080528403	-0.006668965
ST	GlutamatergicNeurons	neuritic_plaque_counts	GlutamatergicNeurons_L5_RORB_THEMIS_ADGRL4	0.448996235	0.705359109	0.000494645	0.032822042	0.49233063	0.056950844	-0.023125408	0.23882432	0.083277231	0.410676768	0.60746609	0.049594343	0.134681578	1	0.059637139	-0.039512774	0.115221067	0.058686863
ST	GlutamatergicNeurons	neuritic_plaque_counts	GlutamatergicNeurons_L56_NPSR1	0.580592888	0.385546782	0.798837952	0.290734051	1	-0.065436581	-0.076452974	-0.08521617	-0.073070962	0.125595269	0.147352669	0.1403326	0.152016465	1	-0.135379741	-0.123185695	0.233618327	-0.081860681
ST	GlutamatergicNeurons	neuritic_plaque_counts	GlutamatergicNeurons_L6_RORB_THEMIS_PXDN	0.314919322	0.414726085	0.068908263	0.352019847	1	-0.215893877	0.134429386	0.417837394	0.105765534	0.045148829	0.25296309	0.271957609	0.683302877	1	-0.283958504	0.108347115	0.149924834	0.027836437
ST	GlutamatergicNeurons	neuritic_plaque_counts	GlutamatergicNeurons_L6_SULF1_SGCG	0.497653251	0.329263128	0.843225888	0.662802241	1	-0.145257583	0.152382068	0.047418409	0.048695975	0.279535362	0.31773666	0.49415635	0.47408882	1	-0.222941168	0.093138311	0.120321375	0.054759322
ST	GlutamatergicNeurons	neuritic_plaque_counts	GlutamatergicNeurons_L6_THEMIS_POSTN	0.362697569	0.410331567	0.046348167	0.224162713	1	-0.106480806	0.08274418	0.20379715	0.07430074	0.525349558	0.898630153	0.247981066	0.600678171	1	-0.085562806	0.010309305	0.105903687	0.028954666
ST	GlutamatergicNeurons	neuritic_plaque_counts	GlutamatergicNeurons_L6b_CTGF	0.22433407	0.380907513	0.460637085	0.7105044	1	-0.267903369	0.151906249	0.144079816	0.041482109	0.066891697	0.41578544	0.389896366	0.783205743	1	-0.358716991	0.092546282	0.134103979	0.022887614
ST	Microglia	neuritic_plaque_counts	Microglia_CCL4	0.375269009	0.694114648	0.036867032	0.220698312	1	-0.103062226	0.035225671	-0.262829891	-0.075700467	0.08428838	0.477395007	0.315351958	0.107455583	0.967100251	-0.653799071	-0.12695054	-0.540109908	-0.249128981
ST	Microglia	neuritic_plaque_counts	Microglia_CD74_BTF	0.182582584	0.251414498	0.225481813	0.491342637	1	0.354594185	-0.202101111	0.182745172	0.07240913	0.15026576	0.343260556	0.284110286	0.380531115	1	0.268330163	-0.167878774	0.188297251	0.090945354
ST	Microglia	neuritic_plaque_counts	Microglia_CD83_WIPI1	0.208292158	0.084962681	0.535750618	0.951411259	1	-0.304267618	0.394789334	-0.201682447	0.009026832	0.176608773	0.360925663	0.63881273	0.768180135	1	-0.262297681	0.146453074	-0.176500026	-0.034611056
ST	Microglia	neuritic_plaque_counts	Microglia_CR1	0.110459527	0.431909085	0.6484982	0.841938527	1	0.221094393	-0.117562758	-0.055864045	0.015600492	0.183562367	0.368320753	0.279728177	0.73477726	1	0.146552233	-0.117503281	-0.112926995	-0.02221397
ST	Microglia	neuritic_plaque_counts	Microglia_FCGR1B	0.480513638	0.703677612	0.477791751	0.913318037	1	-0.161937458	0.097545412	0.217262259	0.016252569	0.240906988	0.698403485	0.950031985	0.655124346	1	-0.19932591	0.058733591	-0.010965332	-0.04243308
ST	Microglia	neuritic_plaque_counts	Microglia_GPNMB	0.532381467	0.119804153	0.100268754	0.02960788	0.266470918	0.129965051	0.303491692	0.404034535	0.267963764	0.689613776	0.023803901	0.026384596	0.005065988	0.045593892	0.041597373	0.224209704	0.252320665	0.170178472
ST	Microglia	neuritic_plaque_counts	Microglia_HSPA6	0.589769476	0.006201629	0.899936084	0.050960921	0.458648285	0.129489022	0.567802507	-0.029833432	0.255544927	0.029125899	0.164034717	0.305986367	0.010953015	0.098577139	0.615201856	0.242079459	0.32431676	0.341242355
ST	Microglia	neuritic_plaque_counts	Microglia_MKI67	0.860849169	0.858262508	0.909909596	0.790848229	1	-0.022962699	-0.017384833	-0.01139055	-0.016369612	0.886096053	0.284365336	0.397414645	0.743655299	1	-0.049548418	-0.307232884	0.298654459	-0.061224741
ST	Microglia	neuritic_plaque_counts	Microglia_PRDM11	0.53865296	0.82709322	0.443684342	0.351746143	1	-0.120751834	-0.055705459	-0.19186108	-0.123080531	0.561012583	0.193829374	0.421052621	0.111313876	1	-0.088782315	-0.161251675	-0.142537003	-0.134735417
ST	Oligodendrocytes	neuritic_plaque_counts	Oligodendrocytes_ARHGAP24	0.563364544	0.293925121	0.719836442	0.246777055	0.987108219	-0.08893231	-0.150436768	-0.053956411	-0.099652341	0.479883295	0.181719896	0.551428381	0.363888841	1	0.122194507	-0.162297054	-0.07484209	-0.070799191
ST	Oligodendrocytes	neuritic_plaque_counts	Oligodendrocytes_EPHB2	0.526796686	0.794736565	0.764918773	0.890743529	1	0.069790574	-0.034838775	-0.045834374	0.010222299	0.500282437	0.528053821	0.69901713	0.317403829	1	0.069024624	0.075448973	0.066770358	0.070904226
ST	Oligodendrocytes	neuritic_plaque_counts	Oligodendrocytes_PTPRE	0.985291279	0.314208154	0.960622959	0.590360578	1	0.001433943	0.089291882	0.0032371	0.023494957	0.454183693	0.14472626	0.626160188	0.524682338	1	-0.090709573	0.198772053	0.040031884	0.038714969
ST	Oligodendrocytes	neuritic_plaque_counts	Oligodendrocytes_sGCZ	0.86814591	0.737176508	0.708247037	0.967404624	1	-0.012403621	-0.054180728	0.039091948	-0.002324123	0.917635795	0.33818226	0.943603552	0.875500922	1	0.009261188	-0.314581594	-0.005917845	-0.009416254
ST	Vascular	neuritic_plaque_counts	Vasc_Art_DKK2	0.232798199	0.218492539	0.295715209	0.345661561	1	0.354801325	-0.262076995	-0.189716463	-0.118124452	0.365144946	0.339853914	0.250488536	0.458331148	1	0.198023847	-0.184686354	-0.2445209	-0.088822721
ST	Vascular	neuritic_plaque_counts	Vasc_Cap_MFSD2A	0.106069664	0.586394343	0.386119149	0.093202733	0.559216399	0.286504686	0.080327618	0.222361228	0.174184916	0.04155554	0.780258016	0.37022373	0.158702031	0.952212185	0.2694798	0.017565734	0.102059415	0.071690853
ST	Vascular	neuritic_plaque_counts	Vasc_Fib_GPC3	0.134429734	0.289041492	0.065410657	0.350377268	1	-0.530447158	0.28641382	-0.730981976	-0.176423447	0.394006495	0.752350133	0.081761183	0.165446895	0.99268137	-0.209184685	-0.038444493	-0.367486953	-0.134459934
ST	Vascular	neuritic_plaque_counts	Vasc_Peri_PDGFRB	0.868917055	0.377808699	0.267579689	0.339630573	1	-0.028420852	0.144075387	0.273107399	0.101984141	0.088415744	0.518933575	0.077006874	0.583211987	1	-0.165500917	0.040481599	0.162293211	0.025082157
ST	Vascular	neuritic_plaque_counts	Vasc_SMC_MYH11	0.001052603	0.896737614	0.078097073	0.1020595	0.612357002	0.660052803	0.03600506	-0.566182399	0.237696446	0.334238412	0.47552702	0.133381743	0.841155742	1	0.229536138	0.132909009	-0.358231359	0.025037966
ST	Vascular	neuritic_plaque_counts	Vasc_Ven_PKHD1L1	0.739026241	0.170695822	0.896642249	0.316511182	1	0.11805628	-0.218537026	0.052137515	-0.136982543	0.915191866	0.335800926	0.881210602	0.683761852	1	0.018160227	-0.169306087	0.026981529	-0.041277967
ST	Astrocytes	diffuse_plaque_counts	Astrocytes_CD44_CCDC85A	0.002449413	0.570999592	0.012226541	0.530652155	1	0.888787378	-0.218739232	-1.081150167	0.128799835	0.144183569	0.888867986	0.065983367	0.616834598	1	0.23630271	-0.054415744	-0.669707175	0.069168896
ST	Astrocytes	diffuse_plaque_counts	Astrocytes_CD44_KCNQ3	0.532387044	0.417896903	0.66713144	0.69059868	1	-0.13024857	0.13716011	0.118194709	0.047205238	0.094335538	0.324500292	0.091333955	0.752127251	1	-0.426223501	0.359734952	1.241300273	-0.06347576
ST	Astrocytes	diffuse_plaque_counts	Astrocytes_CTX_SMAD9_RERG	0.95111682	0.000283757	0.362030407	0.008330396	0.058312775	-0.008720525	-0.572667596	-0.269947966	-0.262536355	0.408890974	0.119028672	0.929515246	0.140041438	0.980290064	-0.072816188	-0.208234356	-0.016826199	-0.101273686
ST	Astrocytes	diffuse_plaque_counts	Astrocytes_CTX_WIF1_VAV3	0.674685428	0.442590921	0.624841237	0.374833191	1	-0.093707915	-0.30672808	-0.153400091	-0.146912197	0.689356573	0.463425744	0.599742618	0.373075192	1	-0.061801993	-0.188850077	-0.100752229	-0.097165307
ST	Astrocytes	diffuse_plaque_counts	Astrocytes_SERPINH1	0.055429015	0.619296888	0.179849192	0.023396694	0.163776855	0.583022072	0.214229124	0.614901244	0.495494815	0.007262511	0.096117528	9.11E-08	2.06E-06	1.44E-05	0.707876746	1.360416509	3.573637914	1.115487668
ST	Astrocytes	diffuse_plaque_counts	Astrocytes_WIF1_USH1C	0.189646485	0.566149459	0.41790846	0.484770972	1	0.27618693	-0.10636567	0.291897726	0.090688167	NA	NA	NA	NA	NA	NA	NA	NA	NA
ST	GABAergicNeurons	diffuse_plaque_counts	Gaba_LAMP5_ROR2_LCP2	0.136964592	0.867356622	0.487674082	0.345471237	1	-0.161708311	-0.024323856	0.15192876	-0.076371525	0.176165481	0.614843699	0.548665046	0.701237045	1	-0.113451273	0.056587981	0.070738732	-0.022409173
ST	GABAergicNeurons	diffuse_plaque_counts	Gaba_NDNF_RELN	0.240732259	0.531223337	0.078903955	0.767592929	1	0.211805613	0.12894751	-0.437373576	0.035222394	0.283382961	0.063980839	0.014859813	0.450393976	1	0.115602863	0.223831485	-0.399963119	0.054514996
ST	GABAergicNeurons	diffuse_plaque_counts	Gaba_PVALB_COL15A1	0.415014261	0.38649011	0.92938625	0.743132193	1	0.18066232	-0.116863926	-0.031270341	-0.035905883	0.77944858	0.314171408	0.442597	0.703679318	1	0.049674742	-0.135267032	0.268357824	-0.038955593
ST	GABAergicNeurons	diffuse_plaque_counts	Gaba_PVALB_GULP1_GRIK3	0.517433213	0.705512416	0.547367266	0.657695977	1	-0.074535126	-0.049168442	0.122827744	-0.035196416	0.150868022	0.636234722	0.566361167	0.340712329	1	-0.125871133	-0.043735522	0.070680807	-0.053852573
ST	GABAergicNeurons	diffuse_plaque_counts	Gaba_PVALB_SLCO4C1	0.096861067	0.005337962	0.761699779	0.085484581	1	0.392238041	-0.345483183	-0.143308364	-0.183930473	0.280887744	0.008514242	0.836354214	0.319766447	1	0.104349102	-0.244777053	0.035401362	-0.062139766
ST	GABAergicNeurons	diffuse_plaque_counts	Gaba_SST_CHODL	0.451351449	0.464824543	0.302966686	0.511406164	1	-0.085209342	0.115781896	-0.174744312	-0.053133836	0.082262889	0.32369961	0.718576662	0.370094153	1	-0.358062397	0.278712219	-0.159893589	-0.139689533
ST	GABAergicNeurons	diffuse_plaque_counts	Gaba_SST_PRKG2	0.19691618	0.032182973	0.544992317	0.227442321	1	0.263370774	-0.296155191	-0.149819962	-0.125396563	0.358304116	0.070724093	0.50740107	0.518455167	1	0.095140376	-0.234526591	-0.118969423	-0.04764894
ST	GABAergicNeurons	diffuse_plaque_counts	Gaba_VIP	0.360502196	0.652673962	0.641187062	0.532219895	1	0.137694119	0.068629865	-0.091291926	0.058716719	0.401952741	0.275071041	0.176449069	0.598666613	1	0.073912566	0.12705105	-0.176154563	0.032561267
ST	GlutamatergicNeurons	diffuse_plaque_counts	GlutamatergicNeurons_L23_CUX2_LINC01500	0.432653769	0.351411444	0.306344754	0.692942742	1	0.230516419	0.269028183	-0.295314228	0.066195618	0.329670354	0.125577318	0.002111539	0.747671494	1	0.145559284	0.270433595	-0.507132248	-0.030174248
ST	GlutamatergicNeurons	diffuse_plaque_counts	GlutamatergicNeurons_L23_RORB_CUX2	0.403971235	0.160421385	0.216095659	0.356483026	1	0.231841012	0.360438845	-0.498235832	0.157473449	0.365745188	0.017864836	0.114702858	0.075491454	1	0.128280179	0.266307451	-0.406500427	0.148191468
ST	GlutamatergicNeurons	diffuse_plaque_counts	GlutamatergicNeurons_L23_RORB_CUX2_CCDC68	0.084870765	0.902559009	0.635417489	0.523228989	1	0.317410586	0.018967778	-0.069673397	0.058907889	0.026503543	0.968511276	0.691094043	0.232779535	1	0.20057516	-0.004332728	-0.042280702	0.069625245
ST	GlutamatergicNeurons	diffuse_plaque_counts	GlutamatergicNeurons_L23_RORB_CUX2_SYT2	0.447745565	0.93027517	0.814136947	0.777527445	1	0.123909165	-0.014281661	-0.044366634	0.027819164	0.310999271	0.839378703	0.723428722	0.67992688	1	0.107241983	-0.026141134	-0.054620904	0.029825321
ST	GlutamatergicNeurons	diffuse_plaque_counts	GlutamatergicNeurons_L23_RORB_CUX2_TGFBR3L	0.890731728	0.244207179	0.366354235	0.215777203	1	-0.02829397	-0.186109754	-0.343312039	-0.148319528	0.256431455	0.016354332	0.714852234	0.014833481	0.222502215	-0.262635114	-0.606440015	-0.172428822	-0.390967251
ST	GlutamatergicNeurons	diffuse_plaque_counts	GlutamatergicNeurons_L5_POU3F1	0.853809565	0.864180689	0.512762496	0.966178083	1	-0.016976399	-0.013124298	0.085367105	0.002278022	0.282899393	0.05488609	0.082950815	0.587671261	1	0.226336453	-0.348870231	0.282986134	0.057050208
ST	GlutamatergicNeurons	diffuse_plaque_counts	GlutamatergicNeurons_L5_RORB_CLMP_CACNG5	0.627798246	0.343035931	0.036462603	0.725778426	1	-0.062460489	-0.061800921	0.365967266	-0.019357502	0.765924201	0.023742958	0.01319098	0.742207802	1	0.031275132	-0.156654624	0.263310621	-0.016707987
ST	GlutamatergicNeurons	diffuse_plaque_counts	GlutamatergicNeurons_L5_RORB_COL22A1	0.804802599	0.064058319	0.846690779	0.260392881	1	-0.04312154	0.244472607	-0.044276175	0.107657355	0.378984821	0.194087948	0.637725254	0.560787592	1	-0.099291761	0.12471143	0.071518617	0.03833092
ST	GlutamatergicNeurons	diffuse_plaque_counts	GlutamatergicNeurons_L5_RORB_FSHR	0.323536505	0.357046697	0.027818776	0.069071053	1	0.260801626	0.078875893	0.535211485	0.140439397	0.491107026	0.820962025	0.012084347	0.173321556	1	0.074672189	0.019729611	0.518361979	0.087884445
ST	GlutamatergicNeurons	diffuse_plaque_counts	GlutamatergicNeurons_L5_RORB_THEMIS_ADGRL4	0.474063077	0.96634905	5.06E-05	0.003828987	0.057434809	0.071060279	0.004068657	0.364016523	0.158486462	0.523559797	0.913631997	0.002229212	0.010734093	0.161011402	0.079618627	-0.017825553	0.279211038	0.171557775
ST	GlutamatergicNeurons	diffuse_plaque_counts	GlutamatergicNeurons_L56_NPSR1	0.391796078	0.675645152	0.937666913	0.467037152	1	-0.18518884	-0.050630522	0.027362552	-0.073526766	0.252486188	0.125472977	0.323304656	0.166573969	1	-0.306961315	-0.206671971	0.29853864	-0.154845315
ST	GlutamatergicNeurons	diffuse_plaque_counts	GlutamatergicNeurons_L6_RORB_THEMIS_PXDN	0.596999939	0.484042674	0.568357359	0.627943084	1	-0.185590272	-0.163918691	0.198181183	-0.082354358	0.405388376	0.15410085	0.932076811	0.157749828	1	-0.191153432	-0.294536299	-0.020783352	-0.183638565
ST	GlutamatergicNeurons	diffuse_plaque_counts	GlutamatergicNeurons_L6_SULF1_SGCG	0.335529265	0.380267141	0.507910579	0.489038546	1	-0.320518219	-0.203710827	0.189735282	-0.109724461	0.212549451	0.307151332	0.946390597	0.222032992	1	-0.404003184	-0.28491784	0.018635609	-0.205280196
ST	GlutamatergicNeurons	diffuse_plaque_counts	GlutamatergicNeurons_L6_THEMIS_POSTN	0.101435483	0.905499579	0.021815301	0.579154951	1	-0.233453252	-0.017509837	0.270189225	0.042885235	0.589204031	0.066241031	0.257082062	0.526314817	1	-0.103806889	-0.280617584	0.162066059	-0.058133655
ST	GlutamatergicNeurons	diffuse_plaque_counts	GlutamatergicNeurons_L6b_CTGF	0.32104394	0.804777969	0.528639427	0.993602124	1	-0.335868838	0.065797114	0.193696541	0.001387024	0.221525343	0.912165384	0.813244858	0.671358933	1	-0.37969055	0.029800726	0.062264465	-0.06841217
ST	Microglia	diffuse_plaque_counts	Microglia_CCL4	0.743680841	0.513330408	0.458668706	0.476492598	1	0.066830756	-0.084869739	-0.129937415	-0.066165251	0.131483676	0.071654082	0.005265136	0.197890653	1	0.662839961	-0.827916214	-1.966548692	-0.372863369
ST	Microglia	diffuse_plaque_counts	Microglia_CD74_BTF	0.548546333	0.05480168	0.560446896	0.580891935	1	0.172766656	-0.477545554	0.161684764	-0.086015452	0.249717525	0.018129461	0.577331217	0.596393715	1	0.251873327	-0.853262361	-0.136157121	-0.078680468
ST	Microglia	diffuse_plaque_counts	Microglia_CD83_WIPI1	0.143084956	0.948182452	0.74822286	0.469736405	1	-0.522127876	0.023172121	0.152145342	-0.160912273	0.151002587	0.597703266	0.947217116	0.220602389	1	-0.541046248	-0.197712847	-0.029491027	-0.279496672
ST	Microglia	diffuse_plaque_counts	Microglia_CR1	0.944455447	0.654151172	0.156193818	0.673931668	1	0.011509493	-0.100647088	0.396265351	0.05055766	0.973157354	0.498452644	0.178912184	0.752846491	1	0.004391111	-0.176115653	0.339782595	0.033351509
ST	Microglia	diffuse_plaque_counts	Microglia_FCGR1B	0.163838621	0.99671627	0.169840743	0.967468721	1	-0.469936085	-0.001638257	0.478469258	-0.008445433	0.351568774	0.341760582	0.873383421	0.950880267	1	-0.227841317	0.309120554	0.049542	-0.010193211
ST	Microglia	diffuse_plaque_counts	Microglia_GPNMB	0.441863511	0.292661781	0.215463802	0.517869432	1	-0.201840132	0.29959871	0.526487094	0.113620049	0.50872949	0.409482996	0.111772486	0.928778615	1	-0.109558287	-0.163138026	0.344529142	-0.009796276
ST	Microglia	diffuse_plaque_counts	Microglia_HSPA6	0.643271304	0.068580018	0.150944675	0.913333918	1	0.119611119	0.657710756	-0.271002885	-0.015278116	0.089302716	0.088491886	0.007726799	0.480258749	1	0.425769855	1.234960539	-1.227826603	0.148700386
ST	Microglia	diffuse_plaque_counts	Microglia_MKI67	6.61E-08	0.483339877	0.941504535	0.000125404	0.001128634	-0.421912873	0.109432614	-0.007944335	-0.225122362	0.022416515	0.988408117	0.017797954	0.004779086	0.043011774	-1.062627714	0.008306551	-1.167444949	-0.821508307
ST	Microglia	diffuse_plaque_counts	Microglia_PRDM11	0.892618365	0.625031639	0.588986721	0.551708795	1	0.032061669	0.176714085	0.19366295	0.103361217	0.601498421	0.673491089	0.806881682	0.907237628	1	0.085837706	-0.130728609	-0.065828396	0.014895504
ST	Oligodendrocytes	diffuse_plaque_counts	Oligodendrocytes_ARHGAP24	0.607926175	0.890919051	0.192746845	0.684108969	1	-0.088349144	0.031644961	0.289804454	0.047717395	0.903358553	0.727692086	0.100085974	0.325611926	1	0.021920157	-0.08810176	0.285730693	0.110298903
ST	Oligodendrocytes	diffuse_plaque_counts	Oligodendrocytes_EPHB2	0.735777905	0.148710482	0.822266157	0.454156696	1	0.049080825	-0.232398352	-0.056814376	-0.074289357	0.943154051	0.073794101	0.99096219	0.376216447	1	-0.009429044	-0.413022052	0.00344483	-0.095011626
ST	Oligodendrocytes	diffuse_plaque_counts	Oligodendrocytes_PTPRE	0.913222786	0.34451434	0.640595667	0.965459924	1	-0.010492787	0.129522236	-0.033079459	-0.002281272	0.624060585	0.188990244	0.101808127	0.228571509	0.914286034	-0.065699554	0.482728532	-0.191994715	-0.103369847
ST	Oligodendrocytes	diffuse_plaque_counts	Oligodendrocytes_sGCZ	0.837130825	0.925945639	0.833282067	0.758730481	1	0.023596516	0.020450623	0.02729407	0.024589513	0.313632453	0.291809462	0.794006275	0.466848238	1	0.165118143	-0.960962564	0.036997397	0.077452987
ST	Vascular	diffuse_plaque_counts	Vasc_Art_DKK2	0.339824358	0.422622876	0.795224904	0.942233529	1	0.394871699	-0.238161708	0.088583425	0.014276274	0.316853027	0.434672293	0.8919598	0.828755322	1	0.242058993	-0.228211837	-0.076375329	0.038248155
ST	Vascular	diffuse_plaque_counts	Vasc_Cap_MFSD2A	0.491499896	0.928212769	0.338045561	0.997355518	1	-0.179660894	0.020124839	0.407602654	0.000522567	0.461243256	0.579654952	0.369618063	0.776171166	1	-0.127175635	0.104762098	0.207037436	0.031728045
ST	Vascular	diffuse_plaque_counts	Vasc_Fib_GPC3	0.318244296	0.368913512	0.692809883	0.900037288	1	-0.469420008	0.363836149	-0.288557535	-0.035538227	0.590249145	0.824663867	0.923654838	0.841996191	1	-0.163717345	0.056330308	-0.041604822	-0.035465453
ST	Vascular	diffuse_plaque_counts	Vasc_Peri_PDGFRB	0.747751479	0.322896222	0.607728358	0.918870987	1	-0.042482395	0.193756424	-0.162197207	0.010541874	0.793049866	0.824670582	0.228786836	0.888135037	1	0.028988024	0.029492761	-0.248534272	-0.011059029
ST	Vascular	diffuse_plaque_counts	Vasc_SMC_MYH11	0.144399814	0.968208316	0.489480285	0.50499781	1	0.502943734	0.01476038	-0.34532489	0.150125804	0.39371581	0.988561925	0.929982302	0.560415455	1	0.252103235	-0.006531038	-0.040647971	0.127243983
ST	Vascular	diffuse_plaque_counts	Vasc_Ven_PKHD1L1	0.542765147	0.201867687	0.740692112	0.545997272	1	0.241774507	-0.321044821	0.204142006	-0.121317622	0.177994547	0.103866749	0.298341569	0.873744003	1	0.315368775	-0.366881522	0.431356506	0.024036125
ST	Astrocytes	amyloid_beta_load	Astrocytes_CD44_CCDC85A	0.000948819	0.967665703	0.686508056	0.079675742	0.557730193	0.451012196	0.005393254	-0.060252359	0.140738538	0.332013934	0.742100002	0.964355872	0.398306378	1	0.037243491	0.019668944	-0.002568363	0.023785127
ST	Astrocytes	amyloid_beta_load	Astrocytes_CD44_KCNQ3	0.749895433	0.155164373	0.694255417	0.2244948	1	0.030664773	0.142613631	0.037874565	0.068423488	0.78479134	0.395968703	0.181733189	0.391927637	1	-0.019654123	0.060638689	0.17895374	0.040598228
ST	Astrocytes	amyloid_beta_load	Astrocytes_CTX_SMAD9_RERG	0.733244542	0.685026615	0.537872327	0.471040783	1	-0.02821795	-0.025306867	-0.076271017	-0.033318311	0.090282498	0.284114623	0.580394626	0.838283817	1	-0.038165202	0.025824411	0.018105245	-0.003001791
ST	Astrocytes	amyloid_beta_load	Astrocytes_CTX_WIF1_VAV3	0.909478248	0.840782818	0.176353998	0.282574341	1	-0.014106471	-0.030529359	-0.14097284	-0.075935209	0.464620847	0.577112827	0.376991904	0.204513119	1	-0.028214611	-0.027661944	-0.034291361	-0.030401303
ST	Astrocytes	amyloid_beta_load	Astrocytes_SERPINH1	0.032577219	0.914608809	0.597897415	0.151935215	1	0.349878198	0.015045733	0.05953285	0.111002782	0.016341641	0.819332617	0.093427124	0.023707945	0.165955615	0.249188675	-0.024568048	0.167310508	0.135213576
ST	Astrocytes	amyloid_beta_load	Astrocytes_WIF1_USH1C	0.018173585	0.734138677	0.315277326	0.036596118	0.256172823	0.220393561	0.028673893	0.131287264	0.118022911	NA	NA	NA	NA	NA	NA	NA	NA	NA
ST	GABAergicNeurons	amyloid_beta_load	Gaba_LAMP5_ROR2_LCP2	0.132760286	0.935448998	0.204200529	0.448053132	1	-0.081569975	-0.004816082	0.172697185	-0.02916843	0.041807619	0.357261198	0.04335104	0.612489611	1	-0.037352147	0.016859538	0.037716491	0.005393317
ST	GABAergicNeurons	amyloid_beta_load	Gaba_NDNF_RELN	0.401211774	0.985699104	0.506358037	0.752217782	1	0.064154281	-0.001579161	-0.091105885	0.01679781	0.966419533	0.387323862	0.020543717	0.448012346	1	-0.000658571	0.027272351	-0.06260805	-0.009440068
ST	GABAergicNeurons	amyloid_beta_load	Gaba_PVALB_COL15A1	0.006835106	0.717382902	0.450371453	0.475599294	1	0.252154052	-0.021661798	-0.078740957	0.03235515	0.00746072	0.605854401	0.213964217	0.36145607	1	0.078988797	0.011029155	-0.030659299	0.012932982
ST	GABAergicNeurons	amyloid_beta_load	Gaba_PVALB_GULP1_GRIK3	0.539507605	0.427256594	0.451403732	0.22403971	1	0.03448525	0.033784467	0.061274294	0.03807374	0.898746278	0.053258254	0.119389502	0.042394046	0.678304734	0.002072811	0.032067618	0.031398395	0.020438415
ST	GABAergicNeurons	amyloid_beta_load	Gaba_PVALB_SLCO4C1	0.18781863	0.01473822	0.712289934	0.224441548	1	0.134719241	-0.155517071	0.068502468	-0.063114522	0.071308641	0.013903326	0.380043644	0.768905608	1	0.028781199	-0.049312646	0.021321482	0.003262564
ST	GABAergicNeurons	amyloid_beta_load	Gaba_SST_CHODL	0.990535105	0.73238252	0.721248607	0.969833268	1	0.000580425	-0.02167211	0.020083678	0.001206627	0.513082233	0.870911393	0.39699056	0.913873626	1	-0.027146596	0.008176046	0.043453587	0.002937651
ST	GABAergicNeurons	amyloid_beta_load	Gaba_SST_PRKG2	0.719418447	0.009576268	0.725403821	0.072684205	1	0.033432592	-0.172241367	-0.030217381	-0.082194162	0.731438243	0.100976242	0.668898974	0.177465109	1	-0.008524575	-0.04303683	-0.009890312	-0.01918156
ST	GABAergicNeurons	amyloid_beta_load	Gaba_VIP	0.537754615	0.79933049	0.864541114	0.878074203	1	0.038692233	-0.016032061	-0.015118928	0.006100485	0.901412156	0.777066369	0.19507985	0.692481409	1	0.001909179	0.006119023	-0.029367748	-0.004341635
ST	GlutamatergicNeurons	amyloid_beta_load	GlutamatergicNeurons_L23_CUX2_LINC01500	0.276822858	0.588324212	0.145716368	0.889326928	1	0.13531352	0.07128716	-0.192650046	0.010393242	0.963098772	0.605738087	0.001685737	0.108944721	1	0.000940053	0.020760126	-0.079711248	-0.023652909
ST	GlutamatergicNeurons	amyloid_beta_load	GlutamatergicNeurons_L23_RORB_CUX2	0.953305554	0.640972955	0.045654422	0.422628224	1	-0.006299553	0.057519531	-0.270514725	-0.055771921	0.682587926	0.645443787	0.080220132	0.393386641	1	-0.007492817	0.014489886	-0.059061974	-0.012237478
ST	GlutamatergicNeurons	amyloid_beta_load	GlutamatergicNeurons_L23_RORB_CUX2_CCDC68	0.19747497	0.944111362	0.00084069	0.157783461	1	0.099047735	0.00507283	-0.212065993	-0.057277992	0.038974621	0.73845032	0.220341271	0.54451371	1	0.029607333	-0.010052302	-0.020415761	0.00619489
ST	GlutamatergicNeurons	amyloid_beta_load	GlutamatergicNeurons_L23_RORB_CUX2_SYT2	0.50846926	0.399234065	0.132530332	0.709703904	1	0.042976467	0.052932727	-0.154989227	0.015396884	0.194942045	0.88397135	0.283181357	0.733643604	1	0.022739097	-0.003326526	-0.028852486	0.004202296
ST	GlutamatergicNeurons	amyloid_beta_load	GlutamatergicNeurons_L23_RORB_CUX2_TGFBR3L	0.77844895	0.365066818	0.004933564	0.849659837	1	-0.026825502	0.055734947	-0.507209074	-0.009421104	0.910252704	0.809539961	0.115047063	0.4819405	1	-0.004175525	-0.007999539	-0.127788466	-0.016626969
ST	GlutamatergicNeurons	amyloid_beta_load	GlutamatergicNeurons_L5_POU3F1	0.143853794	0.82054327	0.000992907	0.01070141	0.160521143	-0.060387259	-0.00778354	-0.158903821	-0.059108006	0.876973995	0.385868277	0.441131927	0.852471697	1	0.006795223	-0.034892672	0.021909534	0.003817828
ST	GlutamatergicNeurons	amyloid_beta_load	GlutamatergicNeurons_L5_RORB_CLMP_CACNG5	0.520857403	0.555650622	0.784969738	0.518826405	1	-0.036151538	-0.017346615	0.016545579	-0.015459803	0.197825763	0.181720629	0.00107173	0.074133885	1	0.021607993	-0.019288011	0.049192774	0.015804569
ST	GlutamatergicNeurons	amyloid_beta_load	GlutamatergicNeurons_L5_RORB_COL22A1	0.28344231	0.116639917	0.186367889	0.29278351	1	0.077123642	0.09529351	-0.115702797	0.043130574	0.349533613	0.448748656	0.563683118	0.18836996	1	0.018012044	0.01525914	0.011657321	0.015073985
ST	GlutamatergicNeurons	amyloid_beta_load	GlutamatergicNeurons_L5_RORB_FSHR	0.190235753	0.721781114	0.682851788	0.80657908	1	0.147705974	-0.015070901	0.050878473	0.009245136	0.188024973	0.160426994	0.111541517	0.815011394	1	0.026294251	-0.02097406	0.051828593	0.002627687
ST	GlutamatergicNeurons	amyloid_beta_load	GlutamatergicNeurons_L5_RORB_THEMIS_ADGRL4	0.289492385	0.789582132	0.951374604	0.716114279	1	0.048370679	-0.008611144	0.002493226	0.008055266	0.026197866	0.177450261	0.009033699	0.045071187	0.676067806	0.044457229	-0.024315564	0.044080219	0.021024687
ST	GlutamatergicNeurons	amyloid_beta_load	GlutamatergicNeurons_L56_NPSR1	0.752962482	0.112003194	0.212603402	0.080110484	1	-0.023966879	-0.087058935	-0.203129	-0.07507766	0.232588163	0.015755139	0.333586024	0.699248558	1	0.031109721	-0.066018985	0.045709238	-0.00676902
ST	GlutamatergicNeurons	amyloid_beta_load	GlutamatergicNeurons_L6_RORB_THEMIS_PXDN	0.071827519	0.99400936	0.56117607	0.527522391	1	-0.23910901	0.000795831	0.075866356	-0.044195423	0.058580609	0.820715949	0.52960842	0.589827387	1	-0.085634271	0.00921223	0.02729497	-0.013379851
ST	GlutamatergicNeurons	amyloid_beta_load	GlutamatergicNeurons_L6_SULF1_SGCG	0.467308856	0.625125294	0.576865482	0.756080094	1	-0.109884916	0.05065985	-0.073507503	-0.022279519	0.517660267	0.638167153	0.405250948	0.615606496	1	-0.042606755	0.021288213	0.043303423	0.015222133
ST	GlutamatergicNeurons	amyloid_beta_load	GlutamatergicNeurons_L6_THEMIS_POSTN	0.791635392	0.913282424	0.667983724	0.840557004	1	-0.018036432	0.007394259	0.023499105	0.007275615	0.475248684	0.547873794	0.031291128	0.155946765	1	0.022584631	-0.019564351	0.06100367	0.025125416
ST	GlutamatergicNeurons	amyloid_beta_load	GlutamatergicNeurons_L6b_CTGF	0.145225128	0.723719538	0.844514147	0.558567228	1	-0.224098679	0.040360759	-0.023959189	-0.042896579	0.173832928	0.650708998	0.352170259	0.845960775	1	-0.091452913	0.024042304	0.049075431	0.006352691
ST	Microglia	amyloid_beta_load	Microglia_CCL4	0.609337027	0.82497934	0.737700783	0.779301719	1	0.035842505	-0.011906588	0.02603436	0.010489381	0.154823028	0.132290816	0.384334285	0.026761226	0.240851036	-0.132404429	-0.11879501	-0.083872626	-0.113096702
ST	Microglia	amyloid_beta_load	Microglia_CD74_BTF	0.022403746	0.772018185	0.163144748	0.103792092	0.93412883	0.382730343	-0.030830572	0.162685877	0.115784627	0.05289526	0.438605741	0.909771829	0.461150102	1	0.097020605	-0.041623984	0.004644016	0.020133205
ST	Microglia	amyloid_beta_load	Microglia_CD83_WIPI1	0.100056786	0.061694122	0.666097888	0.515914592	1	-0.300071109	0.25798129	0.077673492	0.061018121	0.006020572	0.555100046	0.785957169	0.126604891	1	-0.17959515	0.041802372	-0.021788204	-0.062969497
ST	Microglia	amyloid_beta_load	Microglia_CR1	0.090693393	0.227748813	0.235164696	0.219117679	1	0.126234704	-0.130108537	0.11584771	0.063838015	0.521870657	0.173416963	0.071830203	0.953493244	1	-0.017644717	-0.06397338	0.06575096	-0.001161787
ST	Microglia	amyloid_beta_load	Microglia_FCGR1B	0.725431711	0.60526892	0.014732667	0.147238826	1	-0.047818811	0.077960103	0.359673557	0.120832769	0.111245639	0.676504681	0.283186357	0.841626455	1	-0.069597029	0.020804875	0.05520662	-0.005533873
ST	Microglia	amyloid_beta_load	Microglia_GPNMB	0.186899209	0.255777674	0.296480814	0.046335698	0.417021282	0.158820955	0.107774917	0.163232067	0.133972879	0.792471887	0.411643254	0.236537829	0.225268672	1	0.007679572	0.033011473	0.045406534	0.024390439
ST	Microglia	amyloid_beta_load	Microglia_HSPA6	0.451166009	0.001275831	0.639614992	0.067965193	0.611686738	0.123398048	0.386752827	-0.045493651	0.12518293	0.078815327	0.002668641	0.038438275	0.101969621	0.917726593	0.178181038	0.175624266	-0.147376854	0.067494188
ST	Microglia	amyloid_beta_load	Microglia_MKI67	0.495828561	0.89964135	0.566796768	0.428358281	1	-0.039124123	-0.00653807	-0.018325949	-0.019486124	0.010889506	0.090861569	0.162768129	0.00088352	0.007951679	-0.183509566	-0.136199135	-0.139251906	-0.157255996
ST	Microglia	amyloid_beta_load	Microglia_PRDM11	0.161711079	0.765808966	0.679472228	0.650797411	1	0.172768687	-0.044254581	-0.051300202	0.03414207	0.757710773	0.346300393	0.164971482	0.249441294	1	0.012319695	-0.057684519	-0.047748226	-0.027616039
ST	Oligodendrocytes	amyloid_beta_load	Oligodendrocytes_ARHGAP24	0.557383218	0.947771822	0.351871234	0.821286865	1	0.05203783	0.00632352	-0.073566567	-0.011371829	0.32478417	0.819845848	0.159973117	0.756521056	1	0.047469165	0.012820374	-0.054700714	-0.008269569
ST	Oligodendrocytes	amyloid_beta_load	Oligodendrocytes_EPHB2	0.619064214	0.533247628	0.914263571	0.899840633	1	0.033879572	-0.043217306	-0.008654652	-0.005235448	0.70217436	0.498694592	0.474968895	0.821358618	1	0.012399554	-0.028150785	0.035446098	0.005133314
ST	Oligodendrocytes	amyloid_beta_load	Oligodendrocytes_PTPRE	0.898762224	0.367066327	0.817976611	0.621957198	1	-0.005931477	0.05118259	0.007837862	0.012202317	0.425863018	0.422945156	0.159885202	0.364525769	1	-0.027942864	0.051119654	0.034325286	0.017341035
ST	Oligodendrocytes	amyloid_beta_load	Oligodendrocytes_sGCZ	0.5899873	0.481329479	0.766404796	0.695495182	1	-0.02596612	-0.065317243	0.013871933	-0.012343399	0.609426118	0.335994335	0.746721634	0.480788247	1	-0.013326075	-0.13907169	-0.008313009	-0.012814554
ST	Vascular	amyloid_beta_load	Vasc_Art_DKK2	0.353705338	0.043612055	0.492534461	0.161240561	0.967443367	0.17208145	-0.229874272	-0.090565939	-0.109553693	0.319535874	0.065871807	0.932030512	0.683823874	1	0.059236834	-0.121575964	0.007972463	-0.016280887
ST	Vascular	amyloid_beta_load	Vasc_Cap_MFSD2A	0.576590654	0.785955549	0.273534754	0.602872396	1	0.064209733	-0.023104648	0.182865036	0.032929691	0.179026944	0.838947226	0.855701664	0.560098328	1	0.050749482	-0.004978175	0.007450973	0.010703768
ST	Vascular	amyloid_beta_load	Vasc_Fib_GPC3	0.07283079	0.204990383	0.365464068	0.640104542	1	-0.377488185	0.208905321	-0.263321278	-0.055408097	0.272842501	0.673319895	0.749581017	0.630869627	1	-0.070244814	0.02228582	-0.023609798	-0.017157164
ST	Vascular	amyloid_beta_load	Vasc_Peri_PDGFRB	0.591355905	0.311093746	0.833322348	0.732423891	1	-0.045222931	0.094168817	0.031110725	0.019661434	0.674925942	0.120755594	0.842709341	0.403318169	1	-0.010400587	0.036186058	0.006221796	0.012483336
ST	Vascular	amyloid_beta_load	Vasc_SMC_MYH11	0.01765477	0.715961557	0.025947435	0.450404128	1	0.312839351	0.052848911	-0.420371052	0.065445621	0.16747289	0.873804359	0.245232568	0.91778797	1	0.090876554	-0.011607136	-0.083156022	0.004168252
ST	Vascular	amyloid_beta_load	Vasc_Ven_PKHD1L1	0.985989947	0.398703063	0.430119075	0.662112044	1	-0.003575839	-0.081691889	0.18028864	-0.035681855	0.647488242	0.169981604	0.080289043	0.818384597	1	-0.019284761	-0.058303886	0.08932059	-0.005929669
ST	Astrocytes	CERAD12_vs_CERAD34	Astrocytes_CD44_CCDC85A	0.0180964	0.774951937	0.865982221	0.08250383	0.577526812	0.717018916	0.089982736	0.065027518	0.32992394	0.143216956	0.913520058	0.939199086	0.351089405	1	0.528530421	-0.051886489	0.029783867	0.216148226
ST	Astrocytes	CERAD12_vs_CERAD34	Astrocytes_CD44_KCNQ3	0.35571899	0.005897022	0.92729628	0.025489967	0.17842977	0.192022516	0.525486766	-0.021582404	0.269982674	0.524686182	0.011038092	0.366743209	0.10836808	0.75857656	0.343186445	1.450785318	-0.743306723	0.568393323
ST	Astrocytes	CERAD12_vs_CERAD34	Astrocytes_CTX_SMAD9_RERG	0.649567296	0.559639762	0.889041142	0.876519159	1	0.066106272	-0.079698454	-0.037793255	-0.014524428	0.896645803	0.152948939	0.804827315	0.390061583	1	-0.020727932	-0.265724274	0.073257177	-0.096349015
ST	Astrocytes	CERAD12_vs_CERAD34	Astrocytes_CTX_WIF1_VAV3	0.299861063	0.724137711	0.181726067	0.190208068	1	-0.187472622	0.123663855	-0.389067531	-0.184322217	0.06819267	0.896003119	0.386367988	0.064708202	0.452957417	-0.350496076	-0.042714716	-0.225691587	-0.258240885
ST	Astrocytes	CERAD12_vs_CERAD34	Astrocytes_SERPINH1	0.15392187	0.212034302	0.72838321	0.077675885	0.543731192	0.348903636	0.353405735	0.095134705	0.270650924	0.058360855	0.464133326	0.914569689	0.099485513	0.69639859	1.53108708	0.524745171	0.109893192	0.782878815
ST	Astrocytes	CERAD12_vs_CERAD34	Astrocytes_WIF1_USH1C	0.000846075	0.661367994	0.838553978	0.014083326	0.098583281	0.547679848	0.078812	-0.057364316	0.273409346	NA	NA	NA	NA	NA	NA	NA	NA	NA
ST	GABAergicNeurons	CERAD12_vs_CERAD34	Gaba_LAMP5_ROR2_LCP2	0.042183901	0.550007589	0.135900612	0.421075475	1	-0.212868308	0.072019772	0.552525972	-0.06220888	0.019860556	0.270355597	0.329651048	0.781139995	1	-0.296243446	0.145677833	0.147840356	-0.021792912
ST	GABAergicNeurons	CERAD12_vs_CERAD34	Gaba_NDNF_RELN	0.812373153	0.660951755	0.384894627	0.706912833	1	-0.037398212	0.075927639	0.320289626	0.041775179	0.701601467	0.608132157	0.245983981	0.621418483	1	-0.051305816	0.088443663	-0.254165099	-0.047039226
ST	GABAergicNeurons	CERAD12_vs_CERAD34	Gaba_PVALB_COL15A1	0.197361434	0.958125098	0.389546242	0.406008519	1	0.256740051	-0.005833972	0.242055583	0.076220224	0.250076913	0.77551181	0.701315693	0.67821487	1	0.313514352	-0.039431288	0.088977122	0.04517695
ST	GABAergicNeurons	CERAD12_vs_CERAD34	Gaba_PVALB_GULP1_GRIK3	0.816669006	0.312066652	0.042379082	0.113762039	1	0.022716271	0.095035746	0.343363695	0.099577484	0.753280409	0.031989793	0.014427573	0.006942357	0.111077716	0.03723711	0.245171797	0.381395479	0.196415494
ST	GABAergicNeurons	CERAD12_vs_CERAD34	Gaba_PVALB_SLCO4C1	0.640671123	0.124294194	0.148256155	0.549391239	1	0.090897557	-0.216881622	0.673984325	-0.066440357	0.278904727	0.128453956	0.341111946	0.81787055	1	0.150281925	-0.236829544	0.204877292	0.021501561
ST	GABAergicNeurons	CERAD12_vs_CERAD34	Gaba_SST_CHODL	0.282983459	0.741898932	0.892614506	0.496290527	1	0.108350732	-0.046785598	0.024980937	0.051145629	0.106599321	0.672591149	0.264535517	0.888333505	1	0.60288482	-0.171775579	-0.46651387	0.032267058
ST	GABAergicNeurons	CERAD12_vs_CERAD34	Gaba_SST_PRKG2	0.415731467	0.032686975	0.533992263	0.360698428	1	0.137470509	-0.259580255	0.144017338	-0.082956387	0.536398371	0.012564031	0.307370635	0.050243142	0.803890271	0.115386075	-0.330377081	-0.218966577	-0.188821867
ST	GABAergicNeurons	CERAD12_vs_CERAD34	Gaba_VIP	0.772413468	0.527085927	0.448477591	0.622954551	1	-0.037856405	0.084589228	0.184687665	0.042938475	0.647932698	0.251751363	0.74144415	0.819803435	1	-0.062275252	0.17272692	-0.063571977	0.020396828
ST	GlutamatergicNeurons	CERAD12_vs_CERAD34	GlutamatergicNeurons_L23_CUX2_LINC01500	0.333858991	0.363731146	0.705297779	0.289291516	1	0.225535772	0.240716136	-0.149950442	0.169777303	0.258051226	0.273511786	0.228718752	0.487404632	1	0.205769493	0.277588027	-0.288745915	0.087387925
ST	GlutamatergicNeurons	CERAD12_vs_CERAD34	GlutamatergicNeurons_L23_RORB_CUX2	0.645281562	0.5572652	0.827802429	0.889438948	1	-0.100625584	0.139265258	0.082877931	0.020591547	0.616685387	0.29244258	0.539343699	0.965578003	1	-0.082843751	0.204294198	-0.185632557	0.005016773
ST	GlutamatergicNeurons	CERAD12_vs_CERAD34	GlutamatergicNeurons_L23_RORB_CUX2_CCDC68	0.419802224	0.872142108	0.221896335	0.794801281	1	0.129237245	-0.022728913	-0.221360212	-0.023786059	0.244547225	0.626773361	0.887796404	0.569214566	1	0.157524598	-0.080825161	0.021287776	0.049044362
ST	GlutamatergicNeurons	CERAD12_vs_CERAD34	GlutamatergicNeurons_L23_RORB_CUX2_SYT2	0.764709175	0.46758073	0.861846261	0.45989795	1	0.042841972	0.102836063	0.043135426	0.068919044	0.452696091	0.407635865	0.924362505	0.298481121	1	0.11997361	0.142105274	0.022336082	0.108871137
ST	GlutamatergicNeurons	CERAD12_vs_CERAD34	GlutamatergicNeurons_L23_RORB_CUX2_TGFBR3L	0.148898993	0.410407159	0.027430035	0.316007997	1	0.253914668	0.139489215	-1.060352267	0.118607964	0.026846323	0.955416916	3.97E-05	0.255771651	1	0.695521963	0.023132783	-1.302105094	-0.223173055
ST	GlutamatergicNeurons	CERAD12_vs_CERAD34	GlutamatergicNeurons_L5_POU3F1	0.263159829	0.61085424	0.001963652	0.017124526	0.256867884	-0.078832705	-0.035694479	-0.317882007	-0.106666209	0.45426581	0.258758208	0.379198524	0.114999265	1	-0.214315441	-0.31342459	-0.191470669	-0.231711185
ST	GlutamatergicNeurons	CERAD12_vs_CERAD34	GlutamatergicNeurons_L5_RORB_CLMP_CACNG5	0.006257293	0.861271203	0.748076448	0.221059773	1	-0.307590201	0.011001236	-0.053842174	-0.063883978	0.312447736	0.751704775	0.40949905	0.64122978	1	-0.112695043	-0.029735765	0.128759745	-0.030424339
ST	GlutamatergicNeurons	CERAD12_vs_CERAD34	GlutamatergicNeurons_L5_RORB_COL22A1	0.681946455	0.173697945	0.209676425	0.084285323	1	0.060604745	0.168829101	0.241139159	0.147106625	0.506073899	0.396223525	0.032998923	0.036453878	0.546808175	0.11529831	0.129334436	0.356990021	0.197693956
ST	GlutamatergicNeurons	CERAD12_vs_CERAD34	GlutamatergicNeurons_L5_RORB_FSHR	0.825394047	0.874410892	0.608395855	0.952007138	1	0.049190015	-0.013317351	0.156719924	0.004593632	0.97248586	0.225511542	0.883952245	0.283451226	1	-0.006078743	-0.121923603	-0.05000902	-0.090803755
ST	GlutamatergicNeurons	CERAD12_vs_CERAD34	GlutamatergicNeurons_L5_RORB_THEMIS_ADGRL4	0.651723687	0.579454075	0.730017449	0.971629456	1	0.038976854	-0.035041249	0.042785016	-0.00167787	0.380110459	0.027400367	0.140260292	0.653049504	1	0.14177542	-0.233260072	0.227363094	-0.034495396
ST	GlutamatergicNeurons	CERAD12_vs_CERAD34	GlutamatergicNeurons_L56_NPSR1	0.676948872	0.264699599	0.131286708	0.320323349	1	0.071014761	-0.134152409	-0.64139277	-0.095153824	0.059037612	0.052120938	0.709778759	0.725277317	1	0.471079266	-0.346770218	0.177313133	-0.048810691
ST	GlutamatergicNeurons	CERAD12_vs_CERAD34	GlutamatergicNeurons_L6_RORB_THEMIS_PXDN	0.345456954	0.88594908	0.276391484	0.877354876	1	-0.26810768	-0.029830609	0.395366839	-0.023512036	0.375909039	0.411275307	0.683303913	0.370909299	1	-0.302375407	-0.223957894	0.178166299	-0.171318686
ST	GlutamatergicNeurons	CERAD12_vs_CERAD34	GlutamatergicNeurons_L6_SULF1_SGCG	0.340592615	0.980183938	0.507079062	0.431829757	1	-0.270019087	0.005157835	-0.216827909	-0.11716968	0.161270576	0.689711663	0.923240955	0.305408064	1	-0.563115854	-0.136727454	0.047190292	-0.235853248
ST	GlutamatergicNeurons	CERAD12_vs_CERAD34	GlutamatergicNeurons_L6_THEMIS_POSTN	0.924119952	0.874302939	0.611661753	0.743246353	1	0.015125164	-0.022143812	-0.080147913	-0.028638776	0.425205981	0.11321281	0.645765363	0.597744534	1	0.234231372	-0.308206889	0.127498729	-0.073886832
ST	GlutamatergicNeurons	CERAD12_vs_CERAD34	GlutamatergicNeurons_L6b_CTGF	0.248920133	0.928740453	0.767378163	0.672931327	1	-0.331728516	0.020967516	0.092865454	-0.066398314	0.218329672	0.930304863	0.76981286	0.523198005	1	-0.527287884	-0.036261564	0.145729323	-0.163218295
ST	Microglia	CERAD12_vs_CERAD34	Microglia_CCL4	0.903852531	0.70996917	0.79420099	0.671301645	1	0.017220568	0.050606971	0.063748358	0.038746259	0.164946512	0.572747184	0.000228691	0.000363642	0.003272776	-0.862091298	-0.356600707	-1.673667788	-1.130579019
ST	Microglia	CERAD12_vs_CERAD34	Microglia_CD74_BTF	0.213038888	0.212794996	0.927648607	0.850614209	1	0.371222055	-0.306238231	-0.020977177	-0.027606193	0.285055097	0.024107638	0.618011417	0.525973305	1	0.285602925	-0.858251762	-0.149192797	-0.111950794
ST	Microglia	CERAD12_vs_CERAD34	Microglia_CD83_WIPI1	0.541526152	0.097265528	0.816597226	0.565411234	1	-0.201517055	0.527488314	-0.101411149	0.116629849	0.868510856	0.163194996	0.617016231	0.480276787	1	0.099756461	0.64961029	-0.266357981	0.213929362
ST	Microglia	CERAD12_vs_CERAD34	Microglia_CR1	0.433394924	0.349449216	0.464220278	0.680877928	1	0.133117638	-0.185936898	0.134131112	0.043416086	0.827126596	0.551813437	0.584455521	0.961171745	1	0.047478451	-0.1553809	0.187102204	0.007308864
ST	Microglia	CERAD12_vs_CERAD34	Microglia_FCGR1B	0.19518201	0.50817057	0.053838892	0.5948756	1	-0.367978448	0.223961619	0.678577505	0.098419004	0.255032735	0.254124595	0.445559967	0.750774212	1	-0.398045227	0.461235127	0.31201759	0.070552061
ST	Microglia	CERAD12_vs_CERAD34	Microglia_GPNMB	0.495535181	0.490861996	0.197499768	0.155163354	1	0.187012242	0.162388362	0.492815939	0.23024414	0.684585461	0.754032707	0.126703662	0.264143297	1	0.098048635	0.089903694	0.595994125	0.186427783
ST	Microglia	CERAD12_vs_CERAD34	Microglia_HSPA6	0.604518951	0.000666339	0.885215048	0.114213212	1	-0.11413284	0.82999736	-0.041666348	0.224717465	0.609943378	0.006483346	0.992112386	0.068274395	0.614469552	0.297302446	1.974379204	-0.007899844	0.720030482
ST	Microglia	CERAD12_vs_CERAD34	Microglia_MKI67	0.645833145	0.993250611	0.549746645	0.514547236	1	-0.064455143	-0.001151002	-0.059463282	-0.045407631	0.456575012	0.357206993	0.367341971	0.138151896	1	-0.442431195	-0.523190299	-0.543580527	-0.503302264
ST	Microglia	CERAD12_vs_CERAD34	Microglia_PRDM11	0.983463275	0.711811824	0.057145869	0.204489638	1	-0.005250634	-0.118713962	-0.559295534	-0.209068879	0.99715936	0.075368936	0.454181929	0.171797985	1	0.001002995	-0.593643354	-0.229682256	-0.240838109
ST	Oligodendrocytes	CERAD12_vs_CERAD34	Oligodendrocytes_ARHGAP24	0.165276247	0.64032707	0.283945183	0.084693947	0.338775786	-0.224206567	-0.090091316	-0.212675702	-0.181150029	0.302155163	0.261348407	0.713090123	0.14567268	0.582690718	-0.282557348	-0.314691576	-0.101528209	-0.232414213
ST	Oligodendrocytes	CERAD12_vs_CERAD34	Oligodendrocytes_EPHB2	0.622482329	0.59015794	0.948070308	0.964492494	1	0.05993642	-0.076134273	0.014773526	0.003803909	0.77604392	0.333073294	0.778617764	0.78603828	1	0.061773157	-0.237314182	0.098968214	-0.040062492
ST	Oligodendrocytes	CERAD12_vs_CERAD34	Oligodendrocytes_PTPRE	0.938426263	0.258304047	0.583407385	0.384902296	1	0.006221853	0.141977156	0.050533183	0.047450589	0.530715091	0.088421528	0.768366135	0.254032958	1	0.121880446	0.737936935	0.058015272	0.150342088
ST	Oligodendrocytes	CERAD12_vs_CERAD34	Oligodendrocytes_sGCZ	0.757987532	0.553651879	0.904971704	0.998715299	1	0.02649203	-0.126811554	-0.016957755	-0.000112006	0.480342334	0.146912392	0.906498182	0.819483459	1	0.124477116	-1.201449366	-0.025091783	0.030628409
ST	Vascular	CERAD12_vs_CERAD34	Vasc_Art_DKK2	0.100568548	0.153561535	0.61396536	0.611908991	1	0.619260401	-0.37271086	-0.128395651	-0.083266041	0.030504618	0.140753581	0.857616707	0.798056693	1	0.930917853	-0.50842963	0.124229552	0.064206702
ST	Vascular	CERAD12_vs_CERAD34	Vasc_Cap_MFSD2A	0.687231141	0.80629845	0.901092765	0.650359338	1	0.097551931	0.043916201	0.052542995	0.061793883	0.493216781	0.931965045	0.993442292	0.787464352	1	0.199546883	-0.015699153	0.002740299	0.037991709
ST	Vascular	CERAD12_vs_CERAD34	Vasc_Fib_GPC3	0.013938025	0.170888658	0.075805353	0.182382816	1	-0.94886154	0.509701061	-1.178819503	-0.331282475	0.453729438	0.835381769	0.417359421	0.451064821	1	-0.322688015	0.090528768	-0.40500973	-0.196768589
ST	Vascular	CERAD12_vs_CERAD34	Vasc_Peri_PDGFRB	0.54234228	0.267263611	0.644874067	0.677970195	1	-0.145212537	0.321340753	0.17039894	0.0684131	0.522125379	0.242757022	0.160147595	0.226747325	1	-0.161025035	0.22276604	0.339138872	0.155470975
ST	Vascular	CERAD12_vs_CERAD34	Vasc_SMC_MYH11	0.005400207	0.881380947	0.010702627	0.475008848	1	0.809794124	0.045967525	-1.04372493	0.134233297	0.000744828	0.376309304	0.011184817	0.763570246	1	1.606181295	-0.386796039	-1.029720563	-0.075889601
ST	Vascular	CERAD12_vs_CERAD34	Vasc_Ven_PKHD1L1	0.692777825	0.438059079	0.281148439	0.872613911	1	0.179596428	-0.154268653	0.554270167	-0.027543024	0.430932688	0.807508921	0.225945712	0.61979426	1	0.347820001	-0.049041936	0.63907124	0.085850338
ST	Astrocytes	MCI_vs_NCI	Astrocytes_CD44_CCDC85A	0.407312496	0.835285849	0.174433899	0.670039688	1	0.294013325	-0.082117786	-0.482910482	-0.090304242	0.810187505	0.551490414	0.265683665	0.518672662	1	-0.124644557	0.359476721	-0.434183175	-0.178796859
ST	Astrocytes	MCI_vs_NCI	Astrocytes_CD44_KCNQ3	0.43434237	0.002345617	0.566555829	0.468612382	1	0.143235254	-0.802549382	0.173727775	-0.09768256	0.474086778	0.046707881	0.164289282	0.793170532	1	0.276951316	-1.515527751	1.227319745	0.084241144
ST	Astrocytes	MCI_vs_NCI	Astrocytes_CTX_SMAD9_RERG	0.173869023	0.676420662	0.016514039	0.030553138	0.213871968	-0.233249001	-0.073568801	-0.62940518	-0.240790837	0.322673891	0.697552795	0.184991689	0.293509606	1	-0.207696177	0.095896807	-0.413865432	-0.149524703
ST	Astrocytes	MCI_vs_NCI	Astrocytes_CTX_WIF1_VAV3	0.697174471	0.729896038	0.912596007	0.741565581	1	0.113494444	0.135506621	-0.031122993	0.059532358	0.804201639	0.549108018	0.902974472	0.614492426	1	0.078401516	0.246946521	0.035192516	0.095383901
ST	Astrocytes	MCI_vs_NCI	Astrocytes_SERPINH1	0.768358028	0.00222895	0.627859349	0.361363691	1	0.076992927	-1.124006013	0.132956671	-0.15357096	0.418326594	8.14E-05	0.023240844	0.524184915	1	0.832082285	-3.449337546	2.040396939	-0.341024486
ST	Astrocytes	MCI_vs_NCI	Astrocytes_WIF1_USH1C	0.722883778	0.000529731	0.011341072	0.154163064	1	0.068071643	-0.573141354	0.908364061	-0.168566577	NA	NA	NA	NA	NA	NA	NA	NA	NA
ST	GABAergicNeurons	MCI_vs_NCI	Gaba_LAMP5_ROR2_LCP2	0.571541705	0.073270727	0.33890887	0.256738195	1	0.12120572	0.201621476	-0.167531133	0.098233186	0.651109502	0.263972078	0.806163125	0.616659645	1	-0.087855957	0.122731851	-0.036853374	0.040382581
ST	GABAergicNeurons	MCI_vs_NCI	Gaba_NDNF_RELN	0.349552845	0.114484504	0.322083844	0.231777399	1	0.171404171	0.307667585	-0.29126081	0.145374401	0.469257238	0.973684769	0.297967248	0.958218791	1	0.134829502	0.005712571	-0.238236746	-0.005812376
ST	GABAergicNeurons	MCI_vs_NCI	Gaba_PVALB_COL15A1	0.942277378	0.454407708	0.106011	0.183939349	1	-0.01470423	-0.131923629	-0.380530287	-0.153996038	0.974639573	0.225004351	0.11593487	0.103577784	1	-0.007268158	-0.243904537	-0.375655547	-0.207748277
ST	GABAergicNeurons	MCI_vs_NCI	Gaba_PVALB_GULP1_GRIK3	0.267703613	0.006168838	0.400139171	0.300992893	1	-0.164801527	0.320667258	-0.187635915	0.087957011	0.243112599	0.124291439	0.724458659	0.733900563	1	-0.223689077	0.204520622	-0.066572691	0.032158159
ST	GABAergicNeurons	MCI_vs_NCI	Gaba_PVALB_SLCO4C1	0.281556284	0.317168451	0.098351186	0.324738541	1	0.194716128	0.13627482	-0.692242493	0.103708773	0.104567928	0.533210678	0.064734004	0.807499153	1	0.252960617	-0.088541266	-0.396117121	-0.022977924
ST	GABAergicNeurons	MCI_vs_NCI	Gaba_SST_CHODL	0.180996458	0.645446338	0.679910648	0.397912873	1	-0.221583835	-0.073690901	0.075191917	-0.082288482	0.320405269	0.391616026	0.811077565	0.366362781	1	-0.493765768	-0.434499359	0.112959373	-0.256367097
ST	GABAergicNeurons	MCI_vs_NCI	Gaba_SST_PRKG2	0.760815953	0.823119798	0.24911023	0.386636375	1	-0.060896017	-0.038138591	-0.281319395	-0.099224994	0.548382212	0.920963312	0.15700371	0.25069279	1	-0.14274206	-0.017813907	-0.306401195	-0.137256686
ST	GABAergicNeurons	MCI_vs_NCI	Gaba_VIP	0.456192656	0.027767432	0.945068137	0.060165056	0.962640891	0.105655194	0.310089882	-0.015553082	0.171779606	0.643463953	0.761938321	0.630111818	0.865472657	1	0.07259366	0.046669746	-0.07625447	0.015295831
ST	GlutamatergicNeurons	MCI_vs_NCI	GlutamatergicNeurons_L23_CUX2_LINC01500	0.118744492	0.219601177	0.606465799	0.065700987	0.985514804	0.566477017	0.334638595	0.148355535	0.31990814	0.335542431	0.956882015	0.542238789	0.400326928	1	0.265649263	-0.012908216	0.137156077	0.118434016
ST	GlutamatergicNeurons	MCI_vs_NCI	GlutamatergicNeurons_L23_RORB_CUX2	0.323732481	0.772823273	0.596810844	0.563995852	1	0.291508744	0.074105968	-0.231476875	0.102213198	0.552277896	0.565491064	0.626303896	0.785123751	1	0.139051951	-0.115035766	-0.139591971	-0.036632036
ST	GlutamatergicNeurons	MCI_vs_NCI	GlutamatergicNeurons_L23_RORB_CUX2_CCDC68	0.143740111	0.786655125	0.72228201	0.29409062	1	0.317235231	0.045361632	0.049855274	0.101117524	0.198541454	0.924891349	0.983127356	0.56518613	1	0.242215651	-0.015091291	-0.003150559	0.054284359
ST	GlutamatergicNeurons	MCI_vs_NCI	GlutamatergicNeurons_L23_RORB_CUX2_SYT2	0.11368269	0.776470014	0.171771973	0.067232041	1	0.286019694	0.047664426	0.247730252	0.186303164	0.125530168	0.909984814	0.162974753	0.116624806	1	0.299849703	-0.022628269	0.347775583	0.191468789
ST	GlutamatergicNeurons	MCI_vs_NCI	GlutamatergicNeurons_L23_RORB_CUX2_TGFBR3L	0.815496918	0.568638284	0.433792156	0.962332769	1	0.054260784	-0.096297577	0.305554103	-0.006091904	0.971503916	0.403433757	0.778405032	0.593363482	1	0.01699892	-0.244252893	0.170344042	-0.123000843
ST	GlutamatergicNeurons	MCI_vs_NCI	GlutamatergicNeurons_L5_POU3F1	0.560626689	0.742235935	0.581692849	0.677613078	1	-0.045730896	-0.020949445	0.081759512	-0.019515286	0.777040759	0.933308332	0.6859643	0.684612771	1	-0.080423058	-0.017104252	-0.113977956	-0.058072746
ST	GlutamatergicNeurons	MCI_vs_NCI	GlutamatergicNeurons_L5_RORB_CLMP_CACNG5	0.095047667	0.313300609	0.873365219	0.949171205	1	-0.211550263	0.075753498	0.032276874	0.003924704	0.736470824	0.249111088	0.787810918	0.580511431	1	-0.050549021	0.115905183	-0.042086527	0.040730339
ST	GlutamatergicNeurons	MCI_vs_NCI	GlutamatergicNeurons_L5_RORB_COL22A1	0.300899818	0.376092642	0.365018124	0.815413883	1	0.152812819	-0.139779838	-0.217611265	-0.02297389	0.339963058	0.429837802	0.842694869	0.970693541	1	0.171504021	-0.155066085	-0.040990376	0.004099398
ST	GlutamatergicNeurons	MCI_vs_NCI	GlutamatergicNeurons_L5_RORB_FSHR	0.202065638	0.158775653	0.064305233	0.0185605	0.278407495	0.252359571	0.147917516	0.484921041	0.205792003	0.198028995	0.122179802	0.111999888	0.019739558	0.296093376	0.229923943	0.158874892	0.516689414	0.200305862
ST	GlutamatergicNeurons	MCI_vs_NCI	GlutamatergicNeurons_L5_RORB_THEMIS_ADGRL4	0.453239104	0.829130855	0.746984412	0.906967606	1	0.074666257	-0.01612509	-0.041771413	0.006340815	0.423018488	0.761931181	0.275133795	0.982721193	1	0.151800319	0.038158988	-0.173073066	-0.001894792
ST	GlutamatergicNeurons	MCI_vs_NCI	GlutamatergicNeurons_L56_NPSR1	0.756486876	0.700083405	0.352460323	0.852550265	1	-0.051194568	-0.059585886	0.327549124	-0.019979583	0.336040322	0.936836894	0.163111148	0.244250241	1	0.25376824	0.018916987	0.63019417	0.191903579
ST	GlutamatergicNeurons	MCI_vs_NCI	GlutamatergicNeurons_L6_RORB_THEMIS_PXDN	0.262569599	0.711047955	0.030864416	0.045858398	0.687875975	-0.392980458	-0.092339593	-0.649043197	-0.336135212	0.054393566	0.876866544	0.060867246	0.046038856	0.690582847	-0.73955564	0.048106845	-0.60387543	-0.385557588
ST	GlutamatergicNeurons	MCI_vs_NCI	GlutamatergicNeurons_L6_SULF1_SGCG	0.340819232	0.954722078	0.089339565	0.127397727	1	-0.249898522	0.014335556	-0.403941225	-0.22025342	0.240741621	0.615602907	0.067422834	0.161735445	1	-0.477986377	0.182142261	-0.685996136	-0.307325934
ST	GlutamatergicNeurons	MCI_vs_NCI	GlutamatergicNeurons_L6_THEMIS_POSTN	0.519549384	0.042354881	0.47303168	0.058268843	0.874032648	-0.100283196	-0.311959891	-0.088031875	-0.154602079	0.851110436	0.197292967	0.069852085	0.043500332	0.652504981	-0.053683134	-0.32800957	-0.386159357	-0.286329027
ST	GlutamatergicNeurons	MCI_vs_NCI	GlutamatergicNeurons_L6b_CTGF	0.151216418	0.614724388	0.094014637	0.037909055	0.568635829	-0.468447456	-0.141558516	-0.445229165	-0.345126681	0.032572321	0.913511845	0.051431329	0.014329004	0.214935064	-0.867985272	-0.043317199	-0.687106967	-0.542376625
ST	Microglia	MCI_vs_NCI	Microglia_CCL4	0.869647111	0.342305469	0.844483478	0.601043624	1	-0.027228785	-0.12528007	0.024236431	-0.041431205	0.28638745	0.177068766	0.888500809	0.116356352	1	-0.568975409	-0.807026521	0.173863948	-0.595264613
ST	Microglia	MCI_vs_NCI	Microglia_CD74_BTF	0.182414279	0.000215731	4.31E-06	4.20E-09	3.78E-08	0.406886037	0.856467093	0.916068011	0.79548242	0.2931625	0.182582666	0.016507336	0.007016693	0.063150238	0.2860189	0.485268002	0.78120496	0.488414541
ST	Microglia	MCI_vs_NCI	Microglia_CD83_WIPI1	0.097844362	0.93621995	0.013286263	0.416692839	1	-0.639553141	0.040878119	0.78578943	0.179552602	0.022774557	0.923961742	0.199384064	0.872310634	1	-1.415503965	0.060352407	0.550583123	-0.049549184
ST	Microglia	MCI_vs_NCI	Microglia_CR1	0.001787327	0.485949198	0.240178829	0.00163554	0.014719858	0.565196303	0.169968727	0.391396909	0.419556922	0.112740325	0.951747909	0.101998752	0.055779375	0.502014374	0.388862826	-0.022908108	0.635233678	0.347838158
ST	Microglia	MCI_vs_NCI	Microglia_FCGR1B	0.127533427	0.164998364	0.355897782	0.025315636	0.227840723	0.411298235	0.558273264	0.41194807	0.447887141	0.109865193	0.97082576	0.955287031	0.316245087	1	0.590598355	-0.015443241	0.022572534	0.229279038
ST	Microglia	MCI_vs_NCI	Microglia_GPNMB	0.006293911	0.561727884	0.252907288	0.138143971	1	0.691926422	0.260985126	-0.346827048	0.264601617	0.025247296	0.097311973	0.116538428	0.189683129	1	0.6354704	0.699821699	-0.502893817	0.248959876
ST	Microglia	MCI_vs_NCI	Microglia_HSPA6	0.185693315	0.729432901	0.960448767	0.499321523	1	0.344667398	-0.135786485	-0.013215476	0.113683264	0.166024476	0.242749382	0.778271518	0.769295775	1	0.850901156	-1.202511147	-0.190866045	0.122104125
ST	Microglia	MCI_vs_NCI	Microglia_MKI67	0.935493361	0.517122453	3.22E-05	0.001464303	0.013178731	-0.011606017	0.153870352	0.490442715	0.270633567	0.502232961	0.304575672	0.050990732	0.383018273	1	-0.347192454	0.940506202	1.595742415	0.344229528
ST	Microglia	MCI_vs_NCI	Microglia_PRDM11	0.676456534	0.571413106	0.830465991	0.904881902	1	0.138485433	-0.257979471	-0.081871025	-0.026244192	0.419650937	0.607306814	0.283579167	0.167299565	1	-0.238470506	-0.238655395	-0.424722928	-0.291358653
ST	Oligodendrocytes	MCI_vs_NCI	Oligodendrocytes_ARHGAP24	0.747642648	0.719882584	0.747434574	0.869595784	1	0.061598636	-0.078212247	-0.075383526	-0.020123722	0.974238549	0.553618855	0.96604394	0.682774449	1	-0.010883832	-0.169870769	-0.012994434	-0.072591522
ST	Oligodendrocytes	MCI_vs_NCI	Oligodendrocytes_EPHB2	0.227136896	0.489417548	0.15549787	0.064040902	0.256163609	0.166359416	0.117030674	0.316925264	0.178463657	0.234441568	0.317412077	0.037652447	0.021545077	0.086180307	0.259930079	0.300934771	0.762975997	0.366223989
ST	Oligodendrocytes	MCI_vs_NCI	Oligodendrocytes_PTPRE	0.992716295	0.960954927	0.806121521	0.870085173	1	0.000946008	-0.006319933	0.018475981	0.009008809	0.898421332	0.394893382	0.960205504	0.670921961	1	0.029696864	0.254619577	-0.009971751	0.057458606
ST	Oligodendrocytes	MCI_vs_NCI	Oligodendrocytes_sGCZ	0.224669288	0.682340731	0.22975213	0.086410027	0.345640108	-0.139911857	-0.081345004	-0.174829051	-0.141029506	0.43450864	0.410509313	0.050642903	0.031611022	0.126444088	-0.172126963	-0.45494771	-0.350301501	-0.289766834
ST	Vascular	MCI_vs_NCI	Vasc_Art_DKK2	0.474093182	0.659187533	0.213702607	0.382195908	1	0.28092899	-0.174252042	0.495360152	0.199430143	0.150211716	0.634622823	0.019104064	0.113827984	0.682967906	0.591484203	-0.194949929	1.513263151	0.41876167
ST	Vascular	MCI_vs_NCI	Vasc_Cap_MFSD2A	0.808634314	0.752646183	0.55995521	0.922798548	1	0.05920388	0.095015172	-0.231117431	0.016596141	0.132999282	0.943829164	0.979810003	0.476487674	1	0.475023877	-0.017421244	-0.007461998	0.115706069
ST	Vascular	MCI_vs_NCI	Vasc_Fib_GPC3	0.107766672	0.864984301	0.037753071	0.953908113	1	-0.862362962	-0.081244573	1.361171539	-0.018108644	0.529366426	0.648064578	0.370972904	0.822081189	1	-0.292262013	-0.191529281	0.496133422	-0.06105966
ST	Vascular	MCI_vs_NCI	Vasc_Peri_PDGFRB	0.301180564	0.120068198	0.42595957	0.815919729	1	-0.273481783	0.452222027	-0.218958383	-0.037121145	0.886537846	0.020787508	0.0241497	0.949429499	1	-0.035601563	0.453240115	-0.474681871	0.007888423
ST	Vascular	MCI_vs_NCI	Vasc_SMC_MYH11	0.219855589	0.208925099	0.705465654	0.716719903	1	0.407530559	-0.545922768	0.190230803	0.084799412	0.085261539	0.475032935	0.88729681	0.420612836	1	0.984778707	-0.543546884	0.074082437	0.277202409
ST	Vascular	MCI_vs_NCI	Vasc_Ven_PKHD1L1	0.062423166	0.606314992	0.937402919	0.184976348	1	-0.788700369	-0.131189406	-0.041442968	-0.267246997	0.09258403	0.140557113	0.67913362	0.078856727	0.473140359	-0.676822869	-0.450335356	0.195126513	-0.380077374
ST	Astrocytes	ADdementia_vs_NCI	Astrocytes_CD44_CCDC85A	0.115281841	0.282399553	0.064988458	0.558088688	1	0.740574858	0.336650888	-0.815979113	0.131515147	0.204847367	0.112026593	0.529987756	0.143251003	1	0.643582642	0.742156989	-0.386187109	0.439149493
ST	Astrocytes	ADdementia_vs_NCI	Astrocytes_CD44_KCNQ3	0.402371587	0.235632206	0.779903197	0.6209231	1	0.307803005	-0.341813747	-0.066796227	-0.081366145	0.088133856	0.531106806	0.442764239	0.636010188	1	1.078147367	-0.449934626	-0.805776185	0.204678471
ST	Astrocytes	ADdementia_vs_NCI	Astrocytes_CTX_SMAD9_RERG	0.614294907	0.852156059	0.638483467	0.525065507	1	-0.10733992	-0.031451566	-0.10327256	-0.072031496	0.452736298	0.504831323	0.425351951	0.746049707	1	-0.177517343	0.123327225	-0.214857924	-0.041499341
ST	Astrocytes	ADdementia_vs_NCI	Astrocytes_CTX_WIF1_VAV3	0.146885869	0.392637685	0.367601304	0.723392087	1	-0.621974147	-0.311637379	0.215127273	-0.064082035	0.094190894	0.147267701	0.836566199	0.067678324	0.473748269	-0.712620358	-0.462922849	-0.066891094	-0.36669385
ST	Astrocytes	ADdementia_vs_NCI	Astrocytes_SERPINH1	0.010607642	0.684946939	0.095090504	0.006729194	0.047104358	0.886374464	0.152788682	0.690234412	0.588419305	0.086917624	0.583553581	0.001809367	0.028815916	0.201711411	1.705987736	-0.4827719	3.565591073	1.24925007
ST	Astrocytes	ADdementia_vs_NCI	Astrocytes_WIF1_USH1C	0.412900654	0.768168239	0.687909189	0.396603319	1	0.263574454	0.078007142	0.136132071	0.14838528	NA	NA	NA	NA	NA	NA	NA	NA	NA
ST	GABAergicNeurons	ADdementia_vs_NCI	Gaba_LAMP5_ROR2_LCP2	0.738129746	0.507913172	0.861997078	0.778901304	1	-0.086919136	0.090980825	-0.0356822	0.029352272	0.914981541	0.066369	0.446142135	0.077071245	1	0.025433581	0.268943962	0.139856421	0.182452059
ST	GABAergicNeurons	ADdementia_vs_NCI	Gaba_NDNF_RELN	0.344512996	0.831299446	0.064537131	0.083944512	1	-0.288687783	-0.045853031	-0.396227677	-0.235029829	0.700106969	0.862942012	0.021003148	0.108667638	1	-0.102314919	-0.034330813	-0.539446648	-0.211077511
ST	GABAergicNeurons	ADdementia_vs_NCI	Gaba_PVALB_COL15A1	0.335667198	0.020348498	0.414000757	0.07750696	1	-0.324703839	-0.285289178	0.163593943	-0.176668535	0.927932722	0.077012788	0.478505159	0.205240997	1	0.035268063	-0.243466845	0.235308638	-0.153169222
ST	GABAergicNeurons	ADdementia_vs_NCI	Gaba_PVALB_GULP1_GRIK3	0.059860249	0.021110352	0.703306727	0.304851186	1	-0.291053492	0.223699617	0.088417924	0.079490695	0.341845847	0.013482175	0.235322732	0.047799756	0.764796104	-0.18483135	0.295263437	0.221938025	0.176974819
ST	GABAergicNeurons	ADdementia_vs_NCI	Gaba_PVALB_SLCO4C1	0.589295641	0.268116587	0.260300684	0.095642394	1	-0.186672641	-0.222937347	-0.213988053	-0.21386228	0.605324484	0.115804495	0.547738437	0.240239042	1	0.126882059	-0.260949074	-0.116056482	-0.131516649
ST	GABAergicNeurons	ADdementia_vs_NCI	Gaba_SST_CHODL	0.930784564	0.759607866	0.281323499	0.588255264	1	-0.02006892	0.051250417	-0.17426119	-0.056257739	0.328408585	0.223189145	0.666835154	0.296526168	1	0.609680031	0.459382604	-0.206444966	0.279507349
ST	GABAergicNeurons	ADdementia_vs_NCI	Gaba_SST_PRKG2	0.017521562	0.004102967	0.471159818	0.000555364	0.008885826	-0.465232285	-0.486061934	-0.129690298	-0.360317024	0.091227136	0.157845438	0.245832517	0.015379425	0.246070802	-0.398556614	-0.252649889	-0.236114188	-0.282918745
ST	GABAergicNeurons	ADdementia_vs_NCI	Gaba_VIP	0.299633941	0.779962933	0.430964177	0.501234568	1	-0.253625637	0.044532755	-0.18971156	-0.078548259	0.880884437	0.845357171	0.202219449	0.381270031	1	-0.032192632	-0.033107031	-0.277459709	-0.099457035
ST	GlutamatergicNeurons	ADdementia_vs_NCI	GlutamatergicNeurons_L23_CUX2_LINC01500	0.966256615	0.986830374	0.153180298	0.332174029	1	0.019150137	-0.005696082	-0.416586215	-0.193816667	0.459363117	0.529075239	0.064014914	0.056184184	0.842762761	-0.269365773	-0.179853399	-0.508775543	-0.33219912
ST	GlutamatergicNeurons	ADdementia_vs_NCI	GlutamatergicNeurons_L23_RORB_CUX2	0.553993171	0.572804114	0.672208457	0.368447246	1	-0.235116558	-0.174113019	-0.13524633	-0.174340865	0.419576649	0.241067707	0.185171195	0.056331549	0.844973234	-0.271091349	-0.264576055	-0.398753664	-0.303505528
ST	GlutamatergicNeurons	ADdementia_vs_NCI	GlutamatergicNeurons_L23_RORB_CUX2_CCDC68	0.760166949	0.202317799	0.864308779	0.399371464	1	0.084409562	-0.204496608	-0.028915481	-0.090414677	0.669300149	0.08276309	0.671169137	0.265505228	1	0.111432287	-0.33927657	-0.070037134	-0.126414644
ST	GlutamatergicNeurons	ADdementia_vs_NCI	GlutamatergicNeurons_L23_RORB_CUX2_SYT2	0.577263271	0.835206271	0.972484056	0.865466031	1	0.116117694	-0.033729648	0.00707226	0.018390538	0.376320444	0.190307817	0.710332171	0.526838503	1	0.216349993	-0.241273255	-0.085794482	-0.078538077
ST	GlutamatergicNeurons	ADdementia_vs_NCI	GlutamatergicNeurons_L23_RORB_CUX2_TGFBR3L	0.625880763	0.59375858	0.965637747	0.536010952	1	0.190678745	0.117758544	-0.017608732	0.107663935	0.297581405	0.467616194	0.669275542	0.411051739	1	0.712193159	0.328445327	-0.288251665	0.270641011
ST	GlutamatergicNeurons	ADdementia_vs_NCI	GlutamatergicNeurons_L5_POU3F1	0.410621166	0.885571276	0.411965204	0.31035344	1	-0.084028208	-0.011718094	-0.057592778	-0.047842125	0.8908176	0.882525661	0.71476429	0.775911998	1	0.05611265	-0.041033703	-0.088183771	-0.047357332
ST	GlutamatergicNeurons	ADdementia_vs_NCI	GlutamatergicNeurons_L5_RORB_CLMP_CACNG5	0.121600503	0.817094341	0.446108777	0.319624167	1	-0.423682193	-0.021290241	-0.117760562	-0.075616707	0.728641762	0.732650418	0.88401225	0.640780959	1	-0.084474093	-0.042081459	-0.024761718	-0.043050799
ST	GlutamatergicNeurons	ADdementia_vs_NCI	GlutamatergicNeurons_L5_RORB_COL22A1	0.653009663	0.852782858	0.924477769	0.759648731	1	0.132337096	0.027210015	0.010221677	0.02549009	0.281936408	0.984171573	0.578661564	0.496813644	1	0.386281532	0.002855868	0.086471182	0.068900579
ST	GlutamatergicNeurons	ADdementia_vs_NCI	GlutamatergicNeurons_L5_RORB_FSHR	0.312029912	0.191737477	0.071835563	0.023811824	0.357177354	0.317530459	0.135989629	0.29794274	0.191844382	0.125311398	0.562593325	0.00980344	0.014352	0.215280004	0.360195398	0.061607181	0.348681695	0.192776335
ST	GlutamatergicNeurons	ADdementia_vs_NCI	GlutamatergicNeurons_L5_RORB_THEMIS_ADGRL4	0.537904184	0.539913588	0.505277533	0.735023698	1	0.068748214	-0.049041367	0.048747635	0.016450829	0.270619404	0.476784953	0.679297264	0.896449042	1	0.268740441	-0.09138311	0.07137926	0.012354942
ST	GlutamatergicNeurons	ADdementia_vs_NCI	GlutamatergicNeurons_L56_NPSR1	0.536517042	0.69635925	0.892028945	0.96131346	1	0.20024089	-0.054687728	0.039645689	-0.005709703	0.081898438	0.697354025	0.130501565	0.312508292	1	0.711805091	-0.075816374	0.557488159	0.160409964
ST	GlutamatergicNeurons	ADdementia_vs_NCI	GlutamatergicNeurons_L6_RORB_THEMIS_PXDN	0.580546528	0.62621606	0.875418165	0.981459733	1	-0.266674084	0.131542868	-0.04619308	0.004276965	0.543608066	0.253823855	0.993826292	0.569384281	1	-0.320388346	0.320539041	0.002404143	0.110263
ST	GlutamatergicNeurons	ADdementia_vs_NCI	GlutamatergicNeurons_L6_SULF1_SGCG	0.531149727	0.299586649	0.67574622	0.501053656	1	-0.239975926	0.25906702	0.113308477	0.111414336	0.492813266	0.112668011	0.705985479	0.285534223	1	-0.399419321	0.513337763	0.141229839	0.241026681
ST	GlutamatergicNeurons	ADdementia_vs_NCI	GlutamatergicNeurons_L6_THEMIS_POSTN	0.358574536	0.977131557	0.895002252	0.721132621	1	0.275723175	-0.003999231	0.018679907	0.0336711	0.040148656	0.84513319	0.650097671	0.260425869	1	0.87583137	0.040210487	0.111465028	0.166563411
ST	GlutamatergicNeurons	ADdementia_vs_NCI	GlutamatergicNeurons_L6b_CTGF	0.300618815	0.28656423	0.887136382	0.720140505	1	-0.452476268	0.293626756	0.038905691	0.063618984	0.165053356	0.15081302	0.730663386	0.615406283	1	-0.750189719	0.552054387	0.122909765	0.118274013
ST	Microglia	ADdementia_vs_NCI	Microglia_CCL4	0.193675218	0.564009218	0.015174479	0.008116971	0.073052742	-0.27990663	-0.092234365	-0.268967901	-0.22200019	0.012233193	0.430895855	0.102851994	0.016204405	0.145839644	-2.502215496	-0.439354694	-1.807190639	-1.071886439
ST	Microglia	ADdementia_vs_NCI	Microglia_CD74_BTF	0.000225723	0.109795768	0.382554339	0.08598297	0.773846731	1.277396122	0.502701692	-0.173809932	0.259745212	7.43E-05	0.26257424	0.153770777	0.110160544	0.991444895	1.34646044	0.403867957	-0.357500388	0.281206216
ST	Microglia	ADdementia_vs_NCI	Microglia_CD83_WIPI1	0.215037681	0.260952227	0.234133182	0.659344587	1	-0.502385532	0.335855609	-0.50353568	-0.092164464	0.087515809	0.290178284	0.319551843	0.516768345	1	-0.998643534	0.5314994	-0.986313003	-0.230574712
ST	Microglia	ADdementia_vs_NCI	Microglia_CR1	0.674103312	0.559552321	0.70842147	0.858032768	1	0.088484864	-0.1454312	0.080895471	0.023082381	0.940567421	0.277788586	0.494822316	0.913907921	1	-0.025647827	-0.386024016	0.175143065	-0.019248174
ST	Microglia	ADdementia_vs_NCI	Microglia_FCGR1B	0.056568887	0.537817598	0.679459413	0.468836389	1	0.648210074	-0.239450304	-0.204351377	0.164627108	0.077431647	0.077229874	0.88756026	0.997325767	1	0.679448295	-0.731727111	-0.064886756	0.000805034
ST	Microglia	ADdementia_vs_NCI	Microglia_GPNMB	0.460923648	0.002069827	0.013317933	0.000106306	0.00095675	0.262462371	0.615802052	0.747873291	0.585207718	0.725158707	0.001282059	0.035502883	0.000285721	0.002571487	0.135958423	0.728066681	0.598427899	0.584000841
ST	Microglia	ADdementia_vs_NCI	Microglia_HSPA6	0.978753318	0.417466916	0.615129653	0.905508031	1	-0.008375488	0.298743952	-0.167894326	0.02308379	0.725510819	0.859239287	0.938673105	0.873483409	1	0.20365244	-0.187385102	-0.072510912	0.07125643
ST	Microglia	ADdementia_vs_NCI	Microglia_MKI67	0.974819123	0.929910756	0.844446689	0.836934093	1	0.006066672	0.013267638	0.020530571	0.016152789	0.494862588	0.811290336	0.77870213	0.619858869	1	-0.345157058	-0.141756857	0.236014498	-0.173593036
ST	Microglia	ADdementia_vs_NCI	Microglia_PRDM11	0.817180221	0.909634358	0.447049388	0.511850664	1	0.066987845	0.041136213	0.230910216	0.119040048	0.118437522	0.798336172	0.878675332	0.432026662	1	-0.436963595	0.086145943	0.050321156	-0.141655366
ST	Oligodendrocytes	ADdementia_vs_NCI	Oligodendrocytes_ARHGAP24	0.994292173	0.897287988	0.971941797	0.955484117	1	0.001755533	-0.031275431	0.009943236	-0.008216631	0.742979455	0.948260064	0.905614378	0.949631758	1	-0.12422606	0.021110147	0.04022037	-0.012606651
ST	Oligodendrocytes	ADdementia_vs_NCI	Oligodendrocytes_EPHB2	0.543865392	0.935086911	0.932333486	0.645726492	1	0.109167339	0.01338498	0.021306675	0.050211495	0.524196031	0.592482278	0.457812418	0.295219919	1	0.191538019	0.14123392	0.347897899	0.191192758
ST	Oligodendrocytes	ADdementia_vs_NCI	Oligodendrocytes_PTPRE	0.946804725	0.724845004	0.671585555	0.83018204	1	-0.007566609	0.053641862	-0.034004843	-0.012903366	0.25640901	0.440735714	0.753230797	0.430550285	1	0.278987011	0.325818884	-0.07184556	0.122663238
ST	Oligodendrocytes	ADdementia_vs_NCI	Oligodendrocytes_sGCZ	0.021894539	0.592624516	0.467919108	0.251505362	1	-0.375713072	-0.125966134	0.109235138	-0.115005053	0.044520453	0.325035549	0.982367552	0.214869988	0.85947995	-0.665549879	-0.766897045	0.004593917	-0.213006254
ST	Vascular	ADdementia_vs_NCI	Vasc_Art_DKK2	0.446857212	0.43753882	0.555141016	0.262983349	1	-0.410409132	-0.267051672	-0.133481965	-0.199668794	0.984025898	0.051228442	0.677629407	0.261189197	1	-0.011205235	-0.794143807	0.217941085	-0.313347448
ST	Vascular	ADdementia_vs_NCI	Vasc_Cap_MFSD2A	0.704581348	0.04617921	0.805499541	0.138177775	0.82906665	0.085650805	0.587895274	0.099052656	0.242836137	0.010247762	0.398320535	0.693419046	0.033616045	0.201696271	0.75969665	0.19923398	0.115914375	0.331978903
ST	Vascular	ADdementia_vs_NCI	Vasc_Fib_GPC3	0.052783781	0.651243853	0.527656123	0.267185325	1	-1.072510584	-0.199860096	0.432415114	-0.342262907	0.026942648	0.448338321	0.962381206	0.095320827	0.571924961	-1.25625161	-0.353213819	0.027513821	-0.51116603
ST	Vascular	ADdementia_vs_NCI	Vasc_Peri_PDGFRB	0.020247005	0.015154895	0.703339968	0.998559693	1	-0.627662264	0.795237205	0.122757179	0.000315998	0.625352118	0.065514106	0.622465185	0.35429595	1	-0.183881138	0.371942971	-0.141995581	0.140293412
ST	Vascular	ADdementia_vs_NCI	Vasc_SMC_MYH11	0.841716143	0.270262015	0.502827257	0.738253432	1	-0.103992071	0.385788536	-0.316884067	0.082705916	0.527638131	0.445828895	0.17933059	0.260049339	1	0.571591541	-0.331592598	-0.720164093	-0.356445148
ST	Vascular	ADdementia_vs_NCI	Vasc_Ven_PKHD1L1	0.874567933	0.928834813	0.43611714	0.758091251	1	-0.081028682	0.026661903	0.4631917	0.072912011	0.829365836	0.157401025	0.247352319	0.713888829	1	0.098503252	-0.464721232	0.587459785	-0.086608513
ST	Astrocytes	slope_of_decline_negative	Astrocytes_CD44_CCDC85A	0.00051564	0.294066922	0.506546758	0.002676172	0.018733205	4.012404229	1.425957718	-1.988192555	-2.535891742	0.008419328	0.537731099	0.306874139	0.050799584	0.35559709	3.907966604	1.042096216	-3.496981062	2.07078381
ST	Astrocytes	slope_of_decline_negative	Astrocytes_CD44_KCNQ3	0.987312608	0.823145468	0.482569965	0.636928604	1	0.018646242	-0.373506445	-1.069337887	0.383274831	0.37494495	0.676740075	0.265344959	0.627253505	1	1.662851628	1.985090494	-4.766466216	0.784224326
ST	Astrocytes	slope_of_decline_negative	Astrocytes_CTX_SMAD9_RERG	0.699298049	0.94347464	0.898702957	0.818594164	1	-0.433346607	0.066414495	-0.188303799	0.148316294	0.886252577	0.352976895	0.613422134	0.544808538	1	0.149529846	0.669167727	-0.771264908	0.334829034
ST	Astrocytes	slope_of_decline_negative	Astrocytes_CTX_WIF1_VAV3	0.275155786	0.790736509	0.813277902	0.525276095	1	-1.993411346	-0.473639774	0.41915652	0.658315089	0.159965578	0.607043152	0.542471199	0.498417811	1	-2.540877996	-0.902502891	0.966422389	-0.667766778
ST	Astrocytes	slope_of_decline_negative	Astrocytes_SERPINH1	0.462929241	0.511899181	0.323661548	0.660912141	1	0.853487225	-0.977326963	3.179270195	-0.386751778	0.651811168	0.140972317	0.139858704	0.551027515	1	-3.282170411	-5.027153545	8.032878757	-1.602436835
ST	Astrocytes	slope_of_decline_negative	Astrocytes_WIF1_USH1C	0.33698987	0.54834851	0.472234357	0.192547528	1	1.300393009	0.827130436	1.543909345	-1.14794363	NA	NA	NA	NA	NA	NA	NA	NA	NA
ST	GABAergicNeurons	slope_of_decline_negative	Gaba_LAMP5_ROR2_LCP2	0.678615994	0.363554988	0.143859328	0.767089171	1	-0.348701082	-0.527572579	1.550750611	0.129063713	0.546233107	0.326814895	0.09156449	0.170467542	1	-0.631974129	0.417075803	1.311543848	0.481800451
ST	GABAergicNeurons	slope_of_decline_negative	Gaba_NDNF_RELN	0.185435383	0.741483439	0.692824866	0.404859636	1	-1.259584539	0.331204479	-0.569772344	0.518789907	0.160607713	0.370912371	0.579492946	0.490481778	1	-1.228021204	0.963430494	-0.967426141	-0.4364584
ST	GABAergicNeurons	slope_of_decline_negative	Gaba_PVALB_COL15A1	0.798091643	0.165183659	0.108070397	0.620591765	1	0.534072876	-0.99160726	2.524841322	0.307386001	0.321651113	0.57013726	0.231807185	0.804289755	1	1.926048117	-0.452915851	2.56638137	0.172911405
ST	GABAergicNeurons	slope_of_decline_negative	Gaba_PVALB_GULP1_GRIK3	0.994666326	0.556816216	0.493357706	0.524593699	1	-0.003969204	0.252010301	0.871307959	-0.213393982	0.683894056	0.053376106	0.632685338	0.157745019	1	-0.304759753	1.041005209	0.534835194	0.575421571
ST	GABAergicNeurons	slope_of_decline_negative	Gaba_PVALB_SLCO4C1	0.886581608	0.022963348	0.129092257	0.287865841	1	0.237231069	-2.118822461	2.551838969	0.777813913	0.591164898	0.028615894	0.117866717	0.763188537	1	0.618704871	-1.942582177	1.64731664	-0.1761879
ST	GABAergicNeurons	slope_of_decline_negative	Gaba_SST_CHODL	0.262644381	0.713506524	0.14054019	0.672727668	1	0.768573617	-0.21921618	-1.015948214	0.15927288	0.229021709	0.953710026	0.005772385	0.475833067	1	2.681469426	-0.095856906	-6.840275164	-0.834063779
ST	GABAergicNeurons	slope_of_decline_negative	Gaba_SST_PRKG2	0.895616688	0.001158768	0.815338839	0.083006686	1	0.113236247	-2.980470024	0.256676614	0.945909755	0.674309169	0.005996015	0.496226534	0.021028191	0.33645106	-0.436105255	-2.591931006	-0.718580143	-1.343628957
ST	GABAergicNeurons	slope_of_decline_negative	Gaba_VIP	0.441613421	0.694249076	0.875835795	0.806322349	1	-0.625360971	0.27166311	-0.186174181	0.118066169	0.216946908	0.139121679	0.595786084	0.890553946	1	-0.78618731	1.096166697	-0.790007155	-0.063217232
ST	GlutamatergicNeurons	slope_of_decline_negative	GlutamatergicNeurons_L23_CUX2_LINC01500	0.987400777	0.035988089	0.058034476	0.63508254	1	0.021840694	2.696441518	-3.353190802	-0.394511889	0.522456163	0.091364509	0.338199025	0.863862861	1	-0.634924798	2.096540632	-1.918445721	0.123988121
ST	GlutamatergicNeurons	slope_of_decline_negative	GlutamatergicNeurons_L23_RORB_CUX2	0.367582384	0.044590845	0.569253881	0.614758679	1	-0.957267327	2.187898032	-1.128620618	-0.357407968	0.229407649	0.047528162	0.679638229	0.65742234	1	-1.096041251	1.730513907	-0.80431295	0.26610947
ST	GlutamatergicNeurons	slope_of_decline_negative	GlutamatergicNeurons_L23_RORB_CUX2_CCDC68	0.962559963	0.240308867	0.313747338	0.814700352	1	0.039398114	0.874588445	-0.893621922	-0.110567954	0.847712123	0.85372676	0.53621098	0.748689366	1	0.130273027	-0.160409414	0.632849453	0.151880003
ST	GlutamatergicNeurons	slope_of_decline_negative	GlutamatergicNeurons_L23_RORB_CUX2_SYT2	0.926795857	0.005591986	0.808816971	0.077645535	1	-0.058335075	1.652889643	-0.298198802	-0.723440358	0.995995533	0.297306411	0.316549472	0.331255307	1	-0.00348793	0.716279	1.826973122	0.458610736
ST	GlutamatergicNeurons	slope_of_decline_negative	GlutamatergicNeurons_L23_RORB_CUX2_TGFBR3L	0.86417752	0.718737337	0.219017195	0.952590052	1	0.242793871	0.252538668	-2.055056909	0.034986038	0.300284431	0.224964648	0.209266119	0.408638921	1	2.277401027	-1.771923529	-4.385931378	-0.949203904
ST	GlutamatergicNeurons	slope_of_decline_negative	GlutamatergicNeurons_L5_POU3F1	0.254242532	0.31763137	0.000262679	0.049220856	0.738312843	-0.48736574	0.364724111	-1.564855178	0.458245055	0.494641193	0.133988187	0.231211771	0.051066885	0.766003275	-1.147190186	-2.139049393	-1.179970775	-1.424863285
ST	GlutamatergicNeurons	slope_of_decline_negative	GlutamatergicNeurons_L5_RORB_CLMP_CACNG5	0.59268086	0.850080659	0.237706864	0.395546298	1	-0.640700535	-0.074818826	-0.861198231	0.28384579	0.88418175	0.044654763	0.607849854	0.359209867	1	0.125541828	-1.259034684	0.343911836	-0.370743759
ST	GlutamatergicNeurons	slope_of_decline_negative	GlutamatergicNeurons_L5_RORB_COL22A1	0.874435308	0.002262928	0.189710356	0.002352254	0.035283808	-0.188702992	1.530979319	1.059627436	-1.220541337	0.781986788	0.531340202	0.001258197	0.022050695	0.330760429	0.422741388	0.324772823	2.530561433	0.95330898
ST	GlutamatergicNeurons	slope_of_decline_negative	GlutamatergicNeurons_L5_RORB_FSHR	0.452887393	0.013131792	0.678593753	0.021778049	0.326670742	0.758940027	1.06207776	-0.465936125	-0.853681383	0.177797472	0.845956186	0.933046998	0.434393973	1	0.90725915	0.073341622	-0.107886715	0.249326352
ST	GlutamatergicNeurons	slope_of_decline_negative	GlutamatergicNeurons_L5_RORB_THEMIS_ADGRL4	0.399668922	0.751987333	0.931738098	0.87723039	1	0.463237022	-0.117132123	-0.057957882	-0.04323135	0.23600777	0.058083061	0.264595217	0.942775347	1	1.066944941	-1.320268914	0.994992767	-0.033648328
ST	GlutamatergicNeurons	slope_of_decline_negative	GlutamatergicNeurons_L56_NPSR1	0.19560328	0.065422801	0.063864665	0.078519913	1	1.779585797	-1.073055158	-2.694520528	0.885253617	0.041842141	0.008496086	0.684929394	0.303531821	1	3.035770764	-2.827235264	-0.913577589	-0.836439833
ST	GlutamatergicNeurons	slope_of_decline_negative	GlutamatergicNeurons_L6_RORB_THEMIS_PXDN	0.983567511	0.654360351	0.293977577	0.816862053	1	-0.033163884	-0.541280754	1.658863907	-0.191001521	0.626720961	0.313435822	0.61548195	0.482679801	1	-1.007588675	-1.323958854	0.943640886	-0.670553234
ST	GlutamatergicNeurons	slope_of_decline_negative	GlutamatergicNeurons_L6_SULF1_SGCG	0.564054244	0.972394838	0.304311657	0.760117267	1	-0.926146855	0.033207952	1.394317241	-0.21500924	0.619103174	0.523697964	0.60080892	0.659474865	1	-1.808395123	-0.830999994	1.237053676	-0.479841117
ST	GlutamatergicNeurons	slope_of_decline_negative	GlutamatergicNeurons_L6_THEMIS_POSTN	0.092054193	0.658518164	0.798181551	0.737944622	1	1.621691302	-0.308917255	-0.181179372	-0.147894988	0.040498467	0.082096073	0.714730127	0.871630328	1	2.678576937	-1.840176214	0.421106419	0.108182201
ST	GlutamatergicNeurons	slope_of_decline_negative	GlutamatergicNeurons_L6b_CTGF	0.352476488	0.981325521	0.198651401	0.714739142	1	-1.595722018	0.023839918	1.606726987	-0.262172389	0.39755589	0.5008538	0.587869324	0.6721663	1	-3.786950284	-0.943806474	1.037084617	-0.464034914
ST	Microglia	slope_of_decline_negative	Microglia_CCL4	0.834252339	0.022871741	0.724854602	0.235649728	1	0.148491064	-1.469967991	0.308842704	0.497558634	0.851745993	0.03044158	0.006907268	0.053752141	0.48376927	0.645218317	-7.035519135	-33.46018611	-4.483821703
ST	Microglia	slope_of_decline_negative	Microglia_CD74_BTF	0.007153614	0.73326358	0.664990932	0.232974547	1	3.354943957	-0.403463463	-0.670067707	-0.895555442	0.011998792	0.994024687	0.999015146	0.073519864	0.66167878	3.243756855	-0.011332857	0.003298656	1.649896213
ST	Microglia	slope_of_decline_negative	Microglia_CD83_WIPI1	0.35575294	0.573650828	0.566036831	0.873724915	1	-1.734765007	0.704521704	1.606829879	-0.155185044	0.293110367	0.515977248	0.755100219	0.570482046	1	-9.364466914	-1.44856859	1.022878008	-1.024492023
ST	Microglia	slope_of_decline_negative	Microglia_CR1	0.665686885	0.652648513	0.030789126	0.286849531	1	0.291474526	-0.607146983	2.855644251	-0.584613985	0.852249888	0.916233374	0.04618554	0.460174007	1	-0.229096334	-0.179160915	3.78681567	0.652100452
ST	Microglia	slope_of_decline_negative	Microglia_FCGR1B	0.110494038	0.652900051	0.463678816	0.220460329	1	2.280995492	-0.834066521	1.390649362	-1.191256048	0.313468097	0.885124401	0.421196406	0.28487457	1	1.424714391	-0.299616007	1.433956099	1.044802213
ST	Microglia	slope_of_decline_negative	Microglia_GPNMB	0.036053646	0.032059262	0.082489952	0.000890333	0.008013001	2.576788108	1.928902077	4.566659962	-2.325751146	0.1505477	0.011659443	0.266234074	0.001940471	0.017464239	1.811378733	2.033550562	2.409409866	2.008389674
ST	Microglia	slope_of_decline_negative	Microglia_HSPA6	0.571614032	0.626798871	0.072593867	0.160982431	1	-0.648813841	0.869780079	-1.792414919	0.972899212	0.436793476	0.432074554	0.107891166	0.309344877	1	-4.874674353	3.751121767	-6.21981394	-2.755324958
ST	Microglia	slope_of_decline_negative	Microglia_MKI67	0.298817942	0.981600323	0.915735032	0.696404228	1	-0.76508243	-0.011425102	0.051667047	0.12269641	0.283676133	0.447001759	0.12956416	0.645311025	1	-2.230170707	1.093147929	-5.425732049	-0.516867238
ST	Microglia	slope_of_decline_negative	Microglia_PRDM11	0.607132009	0.962678998	0.849976346	0.745657535	1	0.656190951	0.077497436	-0.440097742	-0.300748245	0.586347492	0.591500167	0.262874026	0.239554238	1	-0.702243216	-1.014157335	-2.361689994	-1.118741897
ST	Oligodendrocytes	slope_of_decline_negative	Oligodendrocytes_ARHGAP24	0.959049905	0.054464492	0.695959778	0.159135668	0.636542672	0.048974953	1.872676584	0.517388256	-0.85305177	0.531425607	0.133646322	0.595348443	0.352384887	1	-1.209964203	2.373456163	0.861415868	0.90885986
ST	Oligodendrocytes	slope_of_decline_negative	Oligodendrocytes_EPHB2	0.06120843	0.638639911	0.585658467	0.213549429	0.854197717	1.204805472	-0.360177143	0.84924781	-0.584667206	0.031182197	0.510210417	0.060287911	0.055004862	0.220019449	1.984341688	-0.806098713	3.537977343	1.315252547
ST	Oligodendrocytes	slope_of_decline_negative	Oligodendrocytes_PTPRE	0.83371841	0.544948384	0.791061342	0.542613502	1	-0.078640025	-0.238278867	-0.08835101	0.128153673	0.542564275	0.880313424	0.222379037	0.623952325	1	0.619078716	-0.234396289	-1.170251356	-0.312107065
ST	Oligodendrocytes	slope_of_decline_negative	Oligodendrocytes_sGCZ	0.440494397	0.490069966	0.914900811	0.869714373	1	-0.68291193	0.425764737	0.076450739	-0.067771617	0.528464344	0.479883388	0.699694452	0.856486471	1	-0.946993578	-2.149804405	0.358301485	-0.138296371
ST	Vascular	slope_of_decline_negative	Vasc_Art_DKK2	0.298539462	0.156804015	0.831415925	0.795769296	1	1.939466659	-2.108276763	0.363730965	0.248952105	0.170360779	0.169562449	0.455655811	0.628170672	1	3.190426443	-2.672842845	-2.276808377	-0.649417828
ST	Vascular	slope_of_decline_negative	Vasc_Cap_MFSD2A	0.905699166	0.970603548	0.000966344	0.117967464	0.707804783	-0.123335777	-0.050036103	4.670085184	-1.115445834	0.554479811	0.99531762	0.068186954	0.174001579	1	0.698635358	-0.008121759	2.556905735	1.028648897
ST	Vascular	slope_of_decline_negative	Vasc_Fib_GPC3	0.040101897	0.402586247	0.449891663	0.203255874	1	-3.703698631	1.813487379	-2.027754382	1.56726179	0.054970055	0.580566222	0.028979076	0.052194242	0.313165454	-5.028206603	1.472044174	-7.062920652	-3.140621088
ST	Vascular	slope_of_decline_negative	Vasc_Peri_PDGFRB	0.733893326	0.213453169	0.082367306	0.117418675	0.704512053	0.285453365	1.708166916	2.787290912	-1.024149694	0.297513308	0.520319625	0.921027181	0.26935569	1	1.088465532	0.551951461	0.154673185	0.674282461
ST	Vascular	slope_of_decline_negative	Vasc_SMC_MYH11	0.000141097	0.575730356	0.467298836	0.002739392	0.016436353	3.783521605	0.73572254	-1.815694621	-2.263844825	0.011247708	0.756353568	0.211560761	0.385722421	1	6.173636305	-0.58811779	-5.820935115	1.235387479
ST	Vascular	slope_of_decline_negative	Vasc_Ven_PKHD1L1	0.16630788	0.368427784	0.163187205	0.263098695	1	-2.015636506	-1.092998617	4.416574577	1.001586459	0.286286405	0.273783752	0.284700108	0.456930855	1	-2.671798701	-2.496825768	2.948246967	-1.070326954
